# Supplementary material for: Integrating Small RNA Sequencing with QTL Mapping for Identification of miRNAs and Their Target Genes Associated with Heat Tolerance at the Flowering Stage in Rice
Source: Front Plant Sci. 2017 Jan 24;8:43. doi: 10.3389/fpls.2017.00043 (PMC5258760; doi:10.3389/fpls.2017.00043)
Supplement: Supplementary file 1 [file Table1.XLSX]

## Sheet: sheet 1
Table S1. The 23 chromosome single-segment substitution lines (SSSLs) used for QTL mapping.
SSSL	Chr	Substitution segement
W17-46-41-07-09-09	1	RM449-RM24-RM129
W17-10-07-08-02	2	RM475-RM526-RM525-RM6-RM530-RM208
W17-10-07-01-04-03-01-02	3	PSM304-RM569-RM231-RM175
W17-10-06-01-08-01	3	RM282-PSM47-RM411-RM16-PSM127-PSM380
W17-10-06-01-01-10	3	RM504-RM168-RM186
W17-46-32-02-01-09	3	RM186-RM55-PSM132-RM468-RM571
W17-10-05-08-09-02-01	3	RM442-RM227-RM148
W17-10-05-08-10-11	3	RM571-RM565-RM514
W17-10-07-06-18	5	Start- RM507-RM153-RM159-PSM7
W17-10-05-05-07-01	6	Start-RM133-RM469-RM170-RM589-RM588
W17-10-05-05-33-12-03-01	6	RM190-RM587-RM510
W17-10-05-05-33-03	6	RM204-RM584-RM217- RM50
W17-10-05-05-33-19-03	6	RM217-RM50-RM3-PSM135-RM103
W17-10-05-05-35-10-03-05-07	6	RM402-RM50-RM549
W17-21-22-02-03-03-04	7	RM481-PSM142-RM214-RM418-RM11
W17-10-05-07-11	7	RM429-RM248-End
W17-46-40-10-07-05	8	RM404-RM339-RM515-RM223-RM531-RM210-RM149
W17-21-24-08-05-05-01-02-01-02-06	10	RM311-PSM162-PSM163-PSM164
W17-46-32-02-03-03-02	11	RM21-PSM365-RM206-PSM417-RM254
W17-21-24-08-06-06	12	PSM419-RM512-RM101-RM511
W17-10-05-02-38-01	12	RM512-RM5613-RM101-RM277-RM313-RM463-RM235-PSM192-RM17
W17-10-06-01-05-01	12	RM277-RM519-RM463
W17-10-06-10-07-19-01-10	12	RM17-PSM193- End
