# Supplementary material for: Integrating Small RNA Sequencing with QTL Mapping for Identification of miRNAs and Their Target Genes Associated with Heat Tolerance at the Flowering Stage in Rice
Source: Front Plant Sci. 2017 Jan 24;8:43. doi: 10.3389/fpls.2017.00043 (PMC5258760; doi:10.3389/fpls.2017.00043)
Supplement: Supplementary file 2 [file Table2.XLSX]

## Sheet: Sheet1
Table S2. Primers used for qRT-PCR analysis and RLM-RACE.
Primers used for qRT-PCR. 5'-3'
miR398b-RT	GTCGTATCCAGTGCAGGGTCCGAGGTATTCGCACTGGATACGACCAGGGG
miR398b-F	GCGTGTGTTCTCAGGTCG
miR528-5p-RT	GTCGTATCCAGTGCAGGGTCCGAGGTATTCGCACTGGATACGACCTCCTC
miR528-5p-F	ACGTGGAAGGGGGATGCA
miR164a-RT	GTCGTATCCAGTGCAGGGTCCGAGGTATTCGCACTGGATACGACTGCACG
miR164a-F	CGTGGAGAAGCAGGGCA
miR160a-5p-RT	GTCGTATCCAGTGCAGGGTCCGAGGTATTCGCACTGGATACGACTGGCAT
miR160a-5p-F	ACTTGCCTGGCTCCCTGT
miR169r-5p-RT	GTCGTATCCAGTGCAGGGTCCGAGGTATTCGCACTGGATACGACCAGGCA
miR169r-5p-F	CCGTAGCCAAGGATGATT
miR169l-RT	GTCGTATCCAGTGCAGGGTCCGAGGTATTCGCACTGGATACGACCAGGCA
miR169l-F	AGCGTAGCCAAGGATGACT
miR397b-RT	GTCGTATCCAGTGCAGGGTCCGAGGTATTCGCACTGGATACGACGGTTCAT
miR397b-F	TGGACTTGAGTGCAGCGTTG
miR166f-RT	GTCGTATCCAGTGCAGGGTCCGAGGTATTCGCACTGGATACGACGGGGAA
mi166f-F	GAGTCGGACCAGGCTTCA
miR159a.1-RT	GTCGTATCCAGTGCAGGGTCCGAGGTATTCGCACTGGATACGACCAGAGC
miR159a.1-F	ACGTTTGGATTGAAGGGA
miR168a-5p-RT	GTCGTATCCAGTGCAGGGTCCGAGGTATTCGCACTGGATACGACGTCCCG
miR168a-5p-F	GACTCGCTTGGTGCAGAT
miR166e-3p-RT	GTCGTATCCAGTGCAGGGTCCGAGGTATTCGCACTGGATACGACGGGGAA
miR166e-3p-F	CGGTCGAACCAGGCTTCA
5srRNA-F	TCATACCAGCACTAAAGCACCG
5srRNA-R	GTTACATCCGATTCTCCCCAGC
LAC-F	CAGACAACCCAGGTGTGTGGTTCAT
LAC-R	TCCAACGGTGGAGGCGGGAG
CSD2-F	GGCACCACAAGATGAGAACCG
CSD2-R	CCAACATCCATACGAGCGAAC
HD-ZIP-F	GAGTGGGGAGGCAGGACAGGT
HD-ZIP-R	CTCCGGGGTGTAGCGCACGTA
PINHEAD-F	CAACGCACCGCCACCATACC
PINHEAD-R	AGCACGGCATCCTCGTCCTT
NAC-F	AGGACAAGGGGATCCGATGA
NAC-R	GGGCACTTGCTCATAACCCT
OsHAP2F-F	AAGCATGACTAGAGGGGGGA
OsHAP2F-R	AAGTAGGCGATGAGCGGAAC
SGT1-F	GAAGTGGATGGAGGCAGAGTTG
SGT1-R	CGCTTAGTATCTCCCTTGTTCGTG
ARF8-F	TCAAGATGGCGTTCGAGACC
ARF8-R	GGTCACCTGGAGAAGCCG
GAMYB-F	TCCACTCCAAGATGGGGAACAAG
GAMYB-R	ACGCTGGTAGGATAGATGGGTAGGC
OsFBL27-F	GTTCCTTCCAGGGGCTGTGTAA
OsFBL27-R	TCGGACTTAGAGCAGTGAGACA
LOC_Os06g07530 -F	GGGTGCGACCTTTTGTGTTTT
LOC_Os06g07530 -R	CGAACGCAGTTTTTTCCTCATC
LOC_Os08g33630-F	TGGCTGAAGTGGAAGCTGAG
LOC_Os08g33630-R	CAGAGTGCTTGGGCCAGAA
pectinesterase-F	AAGTGGAACCTGATGCTGGTC
pectinesterase-R	TGTCCTGGTAGCCCTCGAAC
LOC_Os12g42190-F	GTCGCAGCACCCGTTCCT
LOC_Os12g42190-R	GCCTCCGCTCCCCACCAT
EF1α-F	TTTCACTCTTGGTGTGAAGCAGAT
EF1α-R	GACTTCCTTCACGATTTCATCGTAA
HSP16.9-F	TTGTCAAGGTCAAGGCGTGT
HSP16.9-R	AACGCGCTCACAACAGAGTA
HSP18.2-F	GAGAAGGAGGAGTCGTGCAAGT
HSP18.2-R	CACACGGCGGAGATCTTGT
HSP24.1-F	TTCCAGGTCAACGTCGAGT
HSP24.1-R	GCACGGTTCTTCCGCTTCA
HSP58.7-F	TCAACCTCCCCTTTATTACTGC
HSP58.7-R	AACCTTTGGCACCCTCGT
Primers used for RLM-RACE.
SGT1	5' - 3'
R1	GGTTCAGGTCCACATCAACTGGGGTC
R2	ATACCCTTCTCACCAGATTCTTCGCC
OsFBL27
R1	CGTCTGAAACCCACTTATCCTTCGAGCA
R2	GTGTGTGTATGTGCTTGTGTGACGTGGT
LOC_Os03g01890
R1	CCAAGGCATACACCACTTCCCCACT
R2	GACTGCCATCTTCCATTGTGGTTGTG
LOC_Os10g33960
R1	CCGAAGCCTCTACTCAACCTCTGACTAA
R2	CGCCATCCTCCATTGTAGTTGTGTATC
