# Supplementary material for: Integrating Small RNA Sequencing with QTL Mapping for Identification of miRNAs and Their Target Genes Associated with Heat Tolerance at the Flowering Stage in Rice
Source: Front Plant Sci. 2017 Jan 24;8:43. doi: 10.3389/fpls.2017.00043 (PMC5258760; doi:10.3389/fpls.2017.00043)
Supplement: Supplementary file 3 [file Table3.XLSX]

## Sheet: Sheet1
Table S3. Summary of read mapping. "T" indicats the sample after heat stress. T/D = Total reads / Distinct reads.
Samples	Reads
	Distinct of miRNAs	Distinct	Total	T/D
GXN-1h	340039	7452820	25599557	3.43
GXN-1hT	312569	7348899	25718533	3.5
GXN-6h	304924	7202438	27686017	3.84
GXN-6hT	200874	5310804	25549657	4.81
GXN-24h	327976	7603774	29367506	3.86
GXN-24hT	202679	5504473	29223568	5.31
HJX-1h	178983	5030622	23668286	4.7
HJX-1hT	210795	6033936	29409280	4.87
HJX-6h	310027	8112717	29604041	3.65
HJX-6hT	235191	6286161	27641835	4.4
HJX-24h	256163	6290105	25669944	4.08
HJX-24hT	169510	4655529	22652381	4.87
