# Supplementary material for: Integrating Small RNA Sequencing with QTL Mapping for Identification of miRNAs and Their Target Genes Associated with Heat Tolerance at the Flowering Stage in Rice
Source: Front Plant Sci. 2017 Jan 24;8:43. doi: 10.3389/fpls.2017.00043 (PMC5258760; doi:10.3389/fpls.2017.00043)
Supplement: Supplementary file 4 [file Table4.XLSX]

## Sheet: 446 expressed miRNAs
Table S4. 446 known miRNAs identified from the 12 libraies. The value represents the number of miRNA reads.
miRNA name	GXN-1h	GXN-1hT	GXN-6h	GXN-6hT	GXN-24h	GXN-24hT	HJX-1h	HJX-1hT	HJX-6h	HJX-6hT	HJX-24h	HJX-24hT
osa-miR396f-5p	440605	958958	903907	609655	691406	434396	291280	467519	654433	498599	629320	164250
osa-miR396e-5p	440603	958952	903900	609647	691402	434390	291280	467516	654424	498598	629318	164249
osa-miR166a-3p	262590	370382	311233	194569	313463	119492	125222	189473	361047	227285	146504	85724
osa-miR166b-3p	262590	370382	311233	194569	313463	119492	125222	189473	361047	227285	146504	85724
osa-miR166c-3p	262590	370382	311233	194569	313463	119492	125222	189473	361047	227285	146504	85724
osa-miR166d-3p	262590	370382	311233	194569	313463	119492	125222	189473	361047	227285	146504	85724
osa-miR166f	262590	370382	311233	194569	313463	119492	125222	189473	361047	227285	146504	85724
osa-miR166j-3p	262590	370382	311233	194569	313463	119492	125222	189473	361047	227285	146504	85724
osa-miR168a-5p	238995	239702	258517	139495	230263	79625	89499	128719	198498	179096	180723	91657
osa-miR159a.1	188270	315281	227183	164774	232505	76174	40121	56939	75965	145572	134359	74428
osa-miR159b	188270	315281	227183	164774	232505	76174	40121	56939	75965	145572	134359	74428
osa-miR166k-3p	80650	83765	92976	62363	66477	37141	20552	35349	41540	43004	32895	34867
osa-miR166l-3p	80650	83765	92976	62363	66477	37141	20552	35349	41540	43004	32895	34867
osa-miR319a-3p.2-3p	64068	55342	56589	24570	53859	29929	26933	40187	54803	38181	42023	36724
osa-miR319b	64068	55342	56589	24570	53859	29929	26933	40187	54803	38181	42023	36724
osa-miR396c-5p	35190	48828	41278	27599	27450	15683	17875	21599	55204	33394	33105	11939
osa-miR166g-3p	23077	28035	24529	16761	21498	11610	6715	9929	15354	13427	9781	7952
osa-miR166h-3p	23077	28035	24529	16761	21498	11610	6715	9929	15354	13427	9781	7952
osa-miR167d-5p	22701	23372	20115	13612	16758	7391	8928	11275	20663	14383	13609	8823
osa-miR167e-5p	22701	23372	20115	13612	16758	7391	8928	11275	20663	14383	13609	8823
osa-miR167f	22701	23372	20115	13612	16758	7391	8928	11275	20663	14383	13609	8823
osa-miR167g	22701	23372	20115	13612	16758	7391	8928	11275	20663	14383	13609	8823
osa-miR167h-5p	22701	23372	20115	13612	16758	7391	8928	11275	20663	14383	13609	8823
osa-miR167i-5p	22701	23372	20115	13612	16758	7391	8928	11275	20663	14383	13609	8823
osa-miR167j	22701	23372	20115	13612	16758	7391	8928	11275	20663	14383	13609	8823
osa-miR168a-3p	15873	22511	19817	13391	23943	9473	7599	9336	18435	16725	15526	5244
osa-miR444b.2	14960	14399	9562	10744	12820	9409	4941	4971	7475	11323	9452	9117
osa-miR444c.2	14960	14399	9562	10744	12820	9409	4941	4971	7475	11323	9452	9117
osa-miR5077	12703	9433	18171	13442	16082	18028	24067	42227	28601	36763	25179	24342
osa-miR396a-5p	12178	12776	15876	6322	19656	16106	6920	14593	13782	6707	6418	5362
osa-miR396b-5p	12178	12776	15876	6322	19656	16106	6920	14593	13782	6707	6418	5362
osa-miR156a	11980	12908	8741	6862	8725	4622	5767	7232	10782	8087	8609	5288
osa-miR156b-5p	11980	12908	8741	6862	8725	4622	5767	7232	10782	8087	8609	5288
osa-miR156c-5p	11980	12908	8741	6862	8725	4622	5767	7232	10782	8087	8609	5288
osa-miR156d	11980	12908	8741	6862	8725	4622	5767	7232	10782	8087	8609	5288
osa-miR156e	11980	12908	8741	6862	8725	4622	5767	7232	10782	8087	8609	5288
osa-miR156f-5p	11980	12908	8741	6862	8725	4622	5767	7232	10782	8087	8609	5288
osa-miR156g-5p	11980	12908	8741	6862	8725	4622	5767	7232	10782	8087	8609	5288
osa-miR156h-5p	11980	12908	8741	6862	8725	4622	5767	7232	10782	8087	8609	5288
osa-miR156i	11980	12908	8741	6862	8725	4622	5767	7232	10782	8087	8609	5288
osa-miR156j-5p	11980	12908	8741	6862	8725	4622	5767	7232	10782	8087	8609	5288
osa-miR162a	7866	9191	9939	4866	10288	5893	6010	9045	19419	7428	7041	3133
osa-miR444d.3	7617	12133	5335	5517	7409	3964	3446	5266	8247	4053	4762	4227
osa-miR444b.1	6451	7103	5289	3726	7363	5073	1932	2094	4327	4083	3534	3073
osa-miR444c.1	6451	7103	5289	3726	7363	5073	1932	2094	4327	4083	3534	3073
osa-miR1876	5833	5674	5186	2863	5145	2069	2794	3817	5821	3489	4222	3108
osa-miR159f	5451	6548	5565	3803	5480	2729	1122	1602	1710	3187	2638	2640
osa-miR1425-5p	5047	2468	3151	1563	5335	2932	2794	2493	4631	2961	4358	2849
osa-miR171i-3p	3986	4238	4700	3897	3898	3391	1474	1991	3151	3175	2579	1880
osa-miR167a-5p	3254	3519	2795	1927	2093	1445	1272	1677	3596	1634	1523	968
osa-miR167b	3254	3519	2795	1927	2093	1445	1272	1677	3596	1634	1523	968
osa-miR167c-5p	3254	3519	2795	1927	2093	1445	1272	1677	3596	1634	1523	968
osa-miR1862d	3088	2722	2614	1722	2694	1541	576	628	1105	1038	1047	702
osa-miR390-5p	3086	3184	2606	1905	3181	2498	1843	1997	4732	2122	2073	1067
osa-miR393a	2816	2202	2200	1287	1930	1503	1382	1531	2115	2299	2650	1826
osa-miR393b-5p	2816	2204	2201	1287	1930	1503	1382	1531	2115	2299	2651	1827
osa-miR535-5p	2237	3003	3779	2755	3186	2185	2140	2345	4537	6930	6777	1805
osa-miR166c-5p	2207	1174	1683	605	2453	1450	852	911	1150	1396	1683	1130
osa-miR393b-3p	2142	2342	2537	1321	2526	1741	1257	1604	4232	1786	1750	709
osa-miR2275d	2112	2265	1600	832	789	520	690	977	2664	745	654	360
osa-miR535-3p	1910	2297	1562	1572	2600	1797	1136	1160	2369	2546	2109	1350
osa-miR2275c	1861	1108	1242	528	585	305	880	903	2632	650	815	285
osa-miR394	1847	969	1829	493	1570	1065	1279	1654	2288	1289	1671	1134
osa-miR167e-3p	1834	2484	1126	1102	2237	1012	684	656	1668	1150	1389	698
osa-miR167i-3p	1834	2484	1126	1102	2237	1012	684	656	1668	1150	1389	698
osa-miR529a	1590	2318	1448	1077	2016	1098	770	944	1386	1789	949	400
osa-miR166m	1559	1995	1706	1229	1948	1054	920	1374	2022	1581	1298	898
osa-miR444a-3p.2	1471	1224	893	862	1375	1289	610	653	859	918	1078	717
osa-miR444d.2	1471	1224	893	862	1375	1289	610	653	859	918	1078	717
osa-miR444e	1471	1224	893	862	1375	1289	610	653	859	918	1078	717
osa-miR396g	1406	2065	2390	1187	1774	1062	729	1233	1867	1376	1799	584
osa-miR396h	1406	2065	2390	1187	1774	1062	729	1233	1867	1376	1799	584
osa-miR396d	1406	2065	2390	1187	1774	1062	729	1233	1867	1376	1799	584
osa-miR5144-5p	1398	1345	1269	867	1271	989	734	1040	1501	1224	1247	1082
osa-miR162b	1303	1746	1394	819	1579	980	1224	1764	4579	1934	1638	739
osa-miR396a-3p	1294	814	805	338	1461	291	644	542	776	774	1084	353
osa-miR396b-3p	1294	814	805	338	1461	291	644	542	776	774	1084	353
osa-miR397b	1268	1029	1167	391	1741	889	1049	1810	5695	1337	2413	829
osa-miR167h-3p	1252	638	818	388	1336	936	323	460	449	657	611	764
osa-miR5072	1165	804	1693	1268	1502	1827	2462	3447	2574	3668	3783	2426
osa-miR396f-3p	1131	743	816	516	867	628	296	394	672	496	685	347
osa-miR399d	1109	1003	850	866	1537	579	496	441	796	744	1358	536
osa-miR166i-3p	992	1260	1199	699	1078	477	1099	1496	3978	1841	1719	818
osa-miR1423-5p	945	875	1732	918	966	569	321	386	862	684	805	297
osa-miR408-3p	933	1528	697	386	939	835	681	678	2437	1306	2513	784
osa-miR5794	800	679	655	395	629	239	500	672	1125	1003	1057	586
osa-miR1423-3p	770	734	948	481	840	413	234	339	592	374	542	200
osa-miR5150-3p	759	818	836	532	684	531	217	218	459	242	309	233
osa-miR166d-5p	726	664	684	380	1118	315	391	303	732	801	1130	292
osa-miR820a	711	749	660	373	602	353	540	742	1074	1308	1211	1103
osa-miR820b	711	749	660	373	602	353	540	742	1074	1308	1211	1103
osa-miR820c	711	749	660	373	602	353	540	742	1074	1308	1211	1103
osa-miR160e-5p	696	324	695	230	695	763	229	423	462	305	222	226
osa-miR160a-5p	614	234	469	109	778	766	241	412	622	239	202	162
osa-miR160b-5p	614	234	469	109	778	766	241	412	622	239	202	162
osa-miR160c-5p	614	234	469	109	778	766	241	412	622	239	202	162
osa-miR160d-5p	614	234	469	109	778	766	241	412	622	239	202	162
osa-miR166j-5p	567	366	546	243	591	289	219	252	515	191	316	272
osa-miR444a-5p	549	476	537	310	737	722	317	377	820	508	491	267
osa-miR1871	537	472	435	230	484	224	330	407	741	418	473	288
osa-miR2871a-3p	532	512	396	317	606	380	352	362	735	519	640	310
osa-miR2871b	532	512	396	317	606	380	352	362	735	519	640	310
osa-miR1862e	492	463	501	292	473	266	927	965	1791	1814	2129	1051
osa-miR166b-5p	460	320	397	175	619	175	204	153	429	341	450	121
osa-miR169h	422	1138	1448	2352	783	356	204	289	487	433	539	448
osa-miR169i-5p.1	422	1138	1448	2352	783	356	204	289	487	433	539	448
osa-miR169j	422	1138	1448	2352	783	356	204	289	487	433	539	448
osa-miR169k	422	1138	1448	2352	783	356	204	289	487	433	539	448
osa-miR169l	422	1138	1448	2352	783	356	204	289	487	433	539	448
osa-miR169m	422	1138	1448	2352	783	356	204	289	487	433	539	448
osa-miR1846e	358	299	306	212	471	309	3	4	1	9	4	4
osa-miR5825	333	460	386	216	436	192	241	324	583	246	298	158
osa-miR397a	328	295	253	136	321	197	206	248	660	384	630	244
osa-miR812a	325	212	300	180	293	139	81	118	181	196	179	147
osa-miR812b	325	212	300	180	293	139	81	118	181	196	179	147
osa-miR812c	325	212	300	180	293	139	81	118	181	196	179	147
osa-miR812d	325	212	300	180	293	139	81	118	181	196	179	147
osa-miR812e	325	212	300	180	293	139	81	118	181	196	179	147
osa-miR171b	316	310	282	243	347	339	167	233	384	151	172	101
osa-miR171c-3p	316	310	282	243	347	339	167	233	384	151	172	101
osa-miR171d-3p	316	310	282	243	347	339	167	233	384	151	172	101
osa-miR171e-3p	316	310	282	243	347	339	167	233	384	151	172	101
osa-miR171f-3p	316	310	282	243	347	339	167	233	384	151	172	101
osa-miR814a	315	265	312	150	271	125	151	245	282	224	257	184
osa-miR814b	315	265	312	150	271	125	151	245	282	224	257	184
osa-miR814c	315	265	312	150	271	125	151	245	282	224	257	184
osa-miR827	313	498	412	371	513	339	109	150	461	157	122	59
osa-miR5145	307	256	328	186	237	101	87	150	172	169	153	102
osa-miR164d	294	304	348	400	603	264	205	215	461	571	915	174
osa-miR5150-5p	290	252	285	236	255	234	129	146	186	123	146	122
osa-miR1878	272	320	367	172	320	137	90	106	296	116	97	90
osa-miR2871a-5p	263	268	226	102	268	117	171	238	496	200	245	126
osa-miR812n-3p	252	250	243	120	216	71	104	125	301	162	213	94
osa-miR812t	252	250	243	120	216	71	104	125	301	162	213	94
osa-miR812u	252	250	243	120	216	71	104	125	301	162	213	94
osa-miR399j	250	332	248	217	529	213	161	148	321	265	458	89
osa-miR164a	222	210	274	333	396	199	239	251	445	669	1058	173
osa-miR164b	222	210	274	333	396	199	239	251	445	669	1058	173
osa-miR164f	222	210	274	333	396	199	239	251	445	669	1058	173
osa-miR812f	219	176	166	94	177	75	73	107	160	126	130	76
osa-miR156j-3p	212	291	161	131	163	75	84	71	228	133	116	63
osa-miR1873	200	251	359	180	238	130	89	91	192	171	184	94
osa-miR166a-5p	195	179	177	98	136	40	88	71	172	125	141	73
osa-miR166e-5p	195	179	177	98	136	40	88	71	172	125	141	73
osa-miR444f	187	370	129	200	213	173	39	67	72	176	141	111
osa-miR3980a-3p	183	131	170	64	150	74	57	83	127	69	56	38
osa-miR3980b-3p	183	131	170	64	150	74	57	83	127	69	56	38
osa-miR3980a-5p	180	167	165	153	221	176	12	16	26	17	9	5
osa-miR3980b-5p	180	167	165	153	221	176	12	16	26	17	9	5
osa-miR818a	175	119	156	121	197	114	86	88	179	196	246	100
osa-miR818b	175	119	156	121	197	114	86	88	179	196	246	100
osa-miR818c	175	119	156	121	197	114	86	88	179	196	246	100
osa-miR818d	175	119	156	121	197	114	86	88	179	196	246	100
osa-miR818e	175	119	156	121	197	114	86	88	179	196	246	100
osa-miR812v	175	140	154	99	132	74	59	81	115	119	105	75
osa-miR1856	168	145	107	101	190	177	53	90	96	137	82	80
osa-miR1428e-3p	168	99	159	19	211	62	1	0	0	0	4	0
osa-miR815a	165	160	151	107	174	72	58	65	111	142	111	70
osa-miR815b	165	160	151	107	174	72	58	65	111	142	111	70
osa-miR815c	165	160	151	107	174	72	58	65	111	142	111	70
osa-miR530-5p	161	221	295	139	277	202	212	323	607	290	239	125
osa-miR169a	154	304	179	197	238	101	184	150	306	306	415	76
osa-miR1862a	153	163	133	115	156	52	68	62	145	101	104	44
osa-miR1862b	153	163	133	115	156	52	68	62	145	101	104	44
osa-miR1862c	153	163	133	115	156	52	68	62	145	101	104	44
osa-miR812k	149	163	148	126	157	55	47	69	118	88	85	50
osa-miR812l	149	163	148	126	157	55	47	69	118	88	85	50
osa-miR812m	149	163	148	126	157	55	47	69	118	88	85	50
osa-miR1427	148	92	113	82	94	55	31	47	34	143	53	144
osa-miR396c-3p	144	119	144	84	124	56	127	150	329	165	144	81
osa-miR1870-5p	143	117	104	72	121	114	56	55	83	84	95	100
osa-miR812g	142	101	101	56	103	51	42	64	72	67	58	39
osa-miR812h	142	101	101	56	103	51	42	64	72	67	58	39
osa-miR812i	142	101	101	56	103	51	42	64	72	67	58	39
osa-miR812j	142	101	101	56	103	51	42	64	72	67	58	39
osa-miR5806	136	147	156	100	107	50	95	160	261	126	135	67
osa-miR528-3p	131	97	184	116	323	134	56	35	321	644	155	122
osa-miR2878-5p	131	112	102	56	117	64	57	54	72	63	81	63
osa-miR810b.1	128	131	89	70	62	62	67	81	148	91	106	58
osa-miR167d-3p	125	89	89	91	150	99	59	45	88	102	80	67
osa-miR169b	125	191	217	208	163	97	166	116	249	270	400	93
osa-miR169c	125	191	217	208	163	97	166	116	249	270	400	93
osa-miR169n	125	112	205	146	184	113	67	105	164	94	87	30
osa-miR169o	125	112	205	146	184	113	67	105	164	94	87	30
osa-miR1425-3p	121	109	116	53	127	52	55	72	116	101	130	74
osa-miR812o-3p	121	129	127	63	111	57	64	82	103	66	78	43
osa-miR1850.3	120	118	90	64	167	126	5	11	12	5	9	5
osa-miR159d	117	203	205	140	184	75	18	27	23	55	104	66
osa-miR5801	116	117	116	57	107	51	73	106	130	111	102	96
osa-miR166e-3p	112	157	137	94	119	57	28	44	120	68	72	39
osa-miR160a-3p	107	46	69	21	125	53	58	33	94	61	87	27
osa-miR160b-3p	107	46	69	21	125	53	58	33	94	61	87	27
osa-miR390-3p	105	115	84	91	141	105	88	84	221	101	117	66
osa-miR529b	100	86	71	33	133	80	39	47	71	74	79	50
osa-miR2880	100	102	86	39	63	36	77	86	186	66	63	50
osa-miR160f-5p	99	101	151	37	80	39	46	108	122	64	46	67
osa-miR398b	94	632	45	54	78	58	283	227	322	314	760	262
osa-miR159a.2	93	40	41	30	82	57	57	46	77	56	144	60
osa-miR1874-3p	93	81	65	19	63	10	110	129	321	129	149	90
osa-miR2121a	88	61	51	51	74	79	47	51	97	59	62	40
osa-miR2121b	88	61	51	51	74	79	47	51	97	59	62	40
osa-miR5793	88	103	116	57	71	40	82	126	245	121	101	41
osa-miR812s	86	72	61	32	82	43	32	56	67	62	71	39
osa-miR166h-5p	82	91	92	48	111	44	61	52	114	79	82	41
osa-miR2867-3p	81	57	43	43	52	32	5	6	12	5	7	15
osa-miR5148a	81	75	60	44	73	34	28	40	70	32	49	22
osa-miR5148b	81	75	60	44	73	34	28	40	70	32	49	22
osa-miR5148c	81	75	60	44	73	34	28	40	70	32	49	22
osa-miR172a	79	89	48	36	199	422	52	57	148	18	32	29
osa-miR172d-3p	79	89	48	36	199	422	52	57	148	18	32	29
osa-miR812o-5p	79	65	71	33	67	41	56	63	97	77	73	53
osa-miR5143a	78	63	53	28	57	18	19	25	70	31	41	25
osa-miR5808	78	81	82	38	80	36	38	56	64	49	45	43
osa-miR5143b	78	63	53	28	57	18	19	25	70	31	41	25
osa-miR3979-3p	77	215	461	326	175	51	0	0	1	2	1	0
osa-miR528-5p	72	109	135	140	304	153	77	38	163	524	639	66
osa-miR2877	72	58	67	35	52	46	20	36	54	38	36	38
osa-miR1863c	72	78	90	51	92	68	35	35	97	36	50	17
osa-miR396e-3p	70	31	42	17	51	28	19	22	48	16	42	15
osa-miR169r-5p	68	111	215	236	77	33	25	44	49	32	94	32
osa-miR166k-5p	67	56	66	26	68	13	31	19	106	23	48	13
osa-miR5788	67	46	41	41	71	32	19	25	66	45	67	32
osa-miR531a	65	47	55	65	186	88	12	19	1	46	11	12
osa-miR1436	65	55	57	49	75	32	26	20	47	63	51	22
osa-miR531c	65	47	55	65	186	88	12	19	1	46	11	12
osa-miR5509	64	63	39	44	24	13	25	32	89	41	29	6
osa-miR1859	63	95	97	50	89	65	0	0	3	1	1	0
osa-miR1863a	59	50	38	29	36	33	26	16	36	33	30	18
osa-miR2873a	58	54	31	15	53	34	18	18	21	23	51	28
osa-miR531b	55	44	52	60	185	79	12	19	1	46	11	12
osa-miR1870-3p	53	52	40	23	36	15	17	28	42	23	24	20
osa-miR171a	52	57	67	42	73	44	15	19	38	35	36	16
osa-miR810b.2	52	49	24	16	32	19	48	44	79	46	74	34
osa-miR5816	52	24	45	21	34	27	15	33	28	31	24	35
osa-miR5802	51	41	39	26	36	27	29	57	77	50	53	41
osa-miR5490	50	41	38	24	14	7	21	36	37	29	19	10
osa-miR5791	50	47	30	27	33	14	23	37	74	41	16	20
osa-miR812p	46	34	38	23	50	26	16	23	23	26	30	23
osa-miR166l-5p	45	34	41	34	39	14	14	10	32	35	22	24
osa-miR171e-5p	45	26	51	19	48	17	18	16	22	19	22	11
osa-miR399a	44	30	51	24	90	21	17	16	23	21	37	19
osa-miR399b	44	30	51	24	90	21	17	16	23	21	37	19
osa-miR399c	44	30	51	24	90	21	17	16	23	21	37	19
osa-miR2120	44	50	36	20	42	21	18	28	36	40	47	21
osa-miR2118o	44	78	46	38	88	42	37	27	71	57	54	23
osa-miR1865-3p	43	50	52	16	43	11	4	2	9	3	8	1
osa-miR2101-3p	41	23	37	24	44	37	38	37	55	50	56	23
osa-miR5526	41	35	37	23	24	11	16	25	30	24	17	14
osa-miR437	38	23	30	22	50	24	12	11	18	13	25	23
osa-miR169e	37	39	40	55	39	23	31	20	42	36	44	30
osa-miR1861h	37	54	62	48	137	23	7	10	7	15	33	9
osa-miR1861j	37	54	62	48	137	23	7	10	7	15	33	9
osa-miR5796	36	55	48	26	20	13	15	36	30	20	20	8
osa-miR1319b	36	30	36	9	34	16	24	25	34	38	45	19
osa-miR5799	35	26	38	16	26	11	5	15	17	18	16	10
osa-miR169f.1	34	56	71	70	63	46	15	15	24	24	25	9
osa-miR169g	34	56	71	70	63	46	15	15	24	24	25	9
osa-miR5792	34	19	13	3	10	2	23	31	183	25	20	6
osa-miR2863b	33	21	34	21	27	12	12	17	33	29	26	13
osa-miR5513	33	37	28	25	36	16	22	42	33	43	32	23
osa-miR2905	32	24	34	26	35	27	8	4	14	20	9	3
osa-miR5536	32	56	42	34	45	19	27	17	54	32	28	21
osa-miR1883a	31	37	42	25	20	7	95	59	147	144	171	57
osa-miR1883b	31	37	42	25	20	7	95	59	147	144	171	57
osa-miR3979-5p	31	156	216	301	149	88	2	1	4	2	3	1
osa-miR5519	31	33	29	16	22	6	8	17	37	17	17	16
osa-miR5179	31	43	19	26	36	30	14	16	23	24	26	24
osa-miR156k	30	44	23	12	32	11	12	14	10	12	24	11
osa-miR2106	30	24	26	32	41	63	37	44	23	44	30	39
osa-miR2118b	30	50	20	21	61	19	25	16	22	29	32	10
osa-miR2118n	30	50	20	21	61	19	25	16	22	29	32	10
osa-miR172b	29	25	11	12	23	67	11	12	24	8	12	6
osa-miR1874-5p	29	12	9	3	22	1	26	21	99	19	24	8
osa-miR7694-3p	29	37	25	12	34	11	12	4	28	20	32	13
osa-miR399i	28	22	6	14	44	15	1	2	8	8	22	5
osa-miR159e	28	44	36	29	39	25	10	12	6	31	19	29
osa-miR435	28	28	22	16	38	25	15	19	27	23	61	13
osa-miR1846d-3p	28	23	17	20	29	23	17	12	20	27	22	7
osa-miR5083	28	22	41	32	38	61	33	60	42	70	54	63
osa-miR5159	27	30	23	19	28	15	2	1	7	6	1	4
osa-miR5836	27	32	19	20	13	11	10	9	27	15	15	11
osa-miR159c	26	39	31	27	35	21	8	11	6	26	16	23
osa-miR319a-3p	26	29	21	23	23	10	11	10	28	26	16	16
osa-miR2095-5p	26	44	29	11	36	11	14	23	50	28	26	15
osa-miR5814	26	29	35	10	31	20	11	11	51	23	34	16
osa-miR408-5p	25	24	67	29	44	30	22	19	120	210	178	16
osa-miR5153	25	24	36	19	34	17	22	26	47	36	32	18
osa-miR5502	25	30	25	16	32	13	3	4	17	14	15	5
osa-miR167a-3p	24	24	16	14	23	29	14	13	37	6	15	8
osa-miR1865-5p	24	12	15	5	12	3	0	2	0	0	1	0
osa-miR5144-3p	24	19	21	10	30	26	11	12	40	30	18	10
osa-miR5485	24	24	21	17	12	11	29	28	58	19	33	18
osa-miR1868	23	23	24	13	11	9	5	12	25	23	19	5
osa-miR2055	23	20	15	28	29	8	10	11	20	72	89	22
osa-miR1432-5p	22	47	17	16	103	50	6	4	13	16	7	15
osa-miR812n-5p	22	24	20	15	30	26	12	24	50	11	18	5
osa-miR5486	22	14	21	7	13	5	4	10	10	16	14	11
osa-miR5504	22	26	12	18	22	25	29	35	18	46	36	23
osa-miR6249a	22	20	16	31	36	19	0	0	0	0	1	0
osa-miR6249b	22	20	16	31	36	19	0	0	0	0	1	0
osa-miR810a	21	7	9	4	6	2	4	20	19	7	15	4
osa-miR1849	21	46	14	23	26	17	26	19	23	30	49	19
osa-miR2118h	21	56	22	18	12	9	8	13	19	15	3	3
osa-miR2118k	21	56	22	18	12	9	8	13	19	15	3	3
osa-miR3982-3p	21	13	13	6	47	46	16	17	25	11	10	10
osa-miR5818	21	28	27	19	14	3	7	15	49	12	19	12
osa-miR395b	20	20	9	13	11	15	9	30	29	36	45	26
osa-miR395d	20	20	9	13	11	15	9	30	29	36	45	26
osa-miR395e	20	20	9	13	11	15	9	30	29	36	45	26
osa-miR395g	20	20	9	13	11	15	9	30	29	36	45	26
osa-miR395h	20	20	9	13	11	15	9	30	29	36	45	26
osa-miR395i	20	20	9	13	11	15	9	30	29	36	45	26
osa-miR395j	20	20	9	13	11	15	9	30	29	36	45	26
osa-miR395k	20	20	9	13	11	15	9	30	29	36	45	26
osa-miR395l	20	20	9	13	11	15	9	30	29	36	45	26
osa-miR395s	20	20	9	13	11	15	9	30	29	36	45	26
osa-miR395m	20	20	9	13	11	15	9	30	29	36	45	26
osa-miR395n	20	20	9	13	11	15	9	30	29	36	45	26
osa-miR395p	20	20	9	13	11	15	9	30	29	36	45	26
osa-miR395q	20	20	9	13	11	15	9	30	29	36	45	26
osa-miR395r	20	20	9	13	11	15	9	30	29	36	45	26
osa-miR395y	20	20	9	13	11	15	9	30	29	36	45	26
osa-miR5497	20	17	18	17	19	12	12	15	31	26	9	10
osa-miR2863a	19	14	8	5	22	11	12	6	34	10	13	2
osa-miR1861e	18	20	12	25	38	23	21	30	53	44	55	55
osa-miR1861k	18	20	12	25	38	23	21	30	53	44	55	55
osa-miR1861m	18	20	12	25	38	23	21	30	53	44	55	55
osa-miR2873b	18	10	14	9	28	3	17	22	37	25	19	18
osa-miR5540	18	17	15	4	19	8	12	15	36	19	30	25
osa-miR169f.2	17	11	11	15	36	6	4	1	5	2	8	0
osa-miR169r-3p	17	51	76	90	43	11	7	18	23	20	39	7
osa-miR1864	17	11	12	11	9	6	5	19	22	18	19	24
osa-miR3981-3p	17	13	15	6	13	6	4	5	8	6	6	4
osa-miR812r	17	18	13	14	22	15	14	10	27	12	8	9
osa-miR1441	16	11	15	12	17	1	10	15	18	11	12	7
osa-miR1880	16	18	17	8	8	10	2	5	14	10	4	4
osa-miR2101-5p	16	12	10	10	18	10	11	11	12	3	16	7
osa-miR5521	16	13	21	19	5	8	5	17	26	20	17	8
osa-miR5810	16	16	20	17	20	15	12	11	16	18	17	18
osa-miR530-3p	15	13	29	11	34	34	13	22	75	26	30	18
osa-miR2874	15	11	6	1	24	14	0	0	0	0	2	0
osa-miR1846a-5p	14	17	8	7	32	16	5	6	10	29	7	10
osa-miR1846b-5p	14	17	8	7	32	16	5	6	10	29	7	10
osa-miR1881	14	5	7	3	9	6	0	0	1	7	5	4
osa-miR1846c-5p	14	17	8	7	32	16	5	6	10	29	7	10
osa-miR5147	14	21	5	8	21	4	8	8	19	20	17	8
osa-miR5339	14	8	2	2	12	13	1	4	9	4	8	1
osa-miR5534a	14	12	15	11	9	1	14	26	47	15	26	9
osa-miR6254	14	9	7	2	8	7	1	7	5	8	17	5
osa-miR7692-3p	14	23	16	18	19	20	9	11	23	28	20	14
osa-miR443	13	8	9	6	9	3	2	2	5	2	7	3
osa-miR444a-3p.1	13	12	6	4	9	22	5	6	5	5	9	11
osa-miR1430	13	5	19	12	14	4	7	2	15	4	38	10
osa-miR444d.1	13	12	6	4	9	22	5	6	5	5	9	11
osa-miR1875	13	17	15	8	23	3	9	18	24	15	13	12
osa-miR2093-5p	13	21	18	9	16	8	3	5	10	10	7	11
osa-miR2878-3p	13	7	13	4	14	7	5	1	9	7	7	4
osa-miR1863b.2	13	17	16	6	16	9	10	8	13	11	12	7
osa-miR5160	13	21	26	5	15	6	12	7	13	3	10	3
osa-miR5827	13	11	9	2	9	7	6	6	14	6	7	9
osa-miR6248	13	8	6	4	8	4	5	3	5	5	2	4
osa-miR439a	12	14	19	8	18	7	13	18	26	31	33	25
osa-miR439b	12	14	19	8	18	7	13	18	26	31	33	25
osa-miR439c	12	14	19	8	18	7	13	18	26	31	33	25
osa-miR439d	12	14	19	8	18	7	13	18	26	31	33	25
osa-miR439e	12	14	19	8	18	7	13	18	26	31	33	25
osa-miR439f	12	14	19	8	18	7	13	18	26	31	33	25
osa-miR439g	12	14	19	8	18	7	13	18	26	31	33	25
osa-miR439h	12	14	19	8	18	7	13	18	26	31	33	25
osa-miR439i	12	14	19	8	18	7	13	18	26	31	33	25
osa-miR1860-3p	12	12	13	10	21	17	36	28	59	67	55	42
osa-miR1320-3p	12	27	42	13	40	31	5	8	16	15	17	6
osa-miR2118f	12	36	21	15	11	17	5	12	29	11	11	7
osa-miR2118j	12	36	21	15	11	17	5	12	29	11	11	7
osa-miR2118m	12	36	21	15	11	17	5	12	29	11	11	7
osa-miR5495	12	8	7	9	13	3	0	0	0	0	0	0
osa-miR5530	12	8	8	4	9	3	0	4	10	7	14	6
osa-miR817	11	22	18	20	10	6	7	11	32	23	18	8
osa-miR1850.1	11	10	8	8	18	1	12	11	21	10	31	3
osa-miR2118e	11	12	7	10	7	9	2	3	10	13	4	4
osa-miR2118r	11	12	7	10	7	9	2	3	10	13	4	4
osa-miR2879	11	17	12	7	11	10	2	5	16	7	3	4
osa-miR5340	11	4	11	5	7	1	4	2	7	4	11	0
osa-miR5493	11	5	3	6	17	16	27	35	31	35	42	16
osa-miR5510	11	15	12	6	18	7	5	9	21	14	11	6
osa-miR5514	11	16	17	15	17	8	8	14	21	18	17	9
osa-miR2118d	10	24	8	4	7	7	41	33	85	63	55	25
osa-miR5073	10	2	5	1	11	2	3	4	22	0	12	3
osa-miR5149	10	12	10	3	6	4	155	231	334	192	215	178
osa-miR5151	10	5	8	2	5	4	8	3	16	6	7	6
osa-miR5154	10	7	6	3	7	4	0	1	9	7	3	8
osa-miR5817	10	5	6	3	5	6	3	2	9	2	3	0
osa-miR167c-3p	9	3	4	6	13	8	10	13	32	3	4	5
osa-miR1846d-5p	9	27	24	13	18	16	8	8	35	15	6	3
osa-miR1847.1	9	9	5	5	12	6	7	10	8	9	5	1
osa-miR2094-3p	9	13	11	9	14	11	1	1	6	6	6	1
osa-miR2096-5p	9	7	9	5	11	9	7	6	10	8	11	7
osa-miR156l-5p	8	2	3	5	4	1	5	4	11	8	6	9
osa-miR5146	8	14	8	2	5	1	28	51	68	45	26	19
osa-miR812q	8	2	4	2	2	3	9	16	19	17	13	12
osa-miR5812	8	6	8	0	8	1	0	4	10	4	2	3
osa-miR166g-5p	7	4	10	6	5	6	1	1	0	0	0	0
osa-miR166i-5p	7	3	10	3	6	7	5	5	8	19	19	21
osa-miR2093-3p	7	3	6	4	13	3	4	0	11	1	3	2
osa-miR2095-3p	7	6	3	4	8	4	5	1	9	2	10	2
osa-miR2118g	7	11	4	5	7	5	5	4	7	6	2	1
osa-miR5815	7	8	12	1	10	6	8	13	10	7	7	6
osa-miR1431	6	3	12	6	19	14	6	6	3	5	5	4
osa-miR2864.2	6	5	3	1	3	1	2	2	4	9	10	8
osa-miR6250	6	5	2	6	4	8	3	6	3	9	8	10
osa-miR6251	6	2	10	1	10	6	2	4	10	10	15	3
osa-miR1860-5p	5	3	4	1	3	2	1	4	15	11	8	6
osa-miR2094-5p	5	10	10	2	7	11	2	4	10	3	2	5
osa-miR5505	5	9	14	7	10	7	4	10	25	5	10	11
osa-miR5525	5	10	8	1	3	3	0	2	4	0	1	1
osa-miR5820	5	9	5	2	2	1	11	9	37	12	10	6
osa-miR5831	5	7	4	3	9	6	3	10	7	9	9	3
osa-miR399k	4	6	5	4	17	13	3	0	4	3	8	4
osa-miR169d	4	0	8	4	14	1	2	6	2	6	6	3
osa-miR172d-5p	4	7	9	1	8	4	2	2	20	1	0	0
osa-miR1429-5p	4	3	2	1	8	1	37	37	134	26	29	16
osa-miR1861g	4	1	3	1	10	1	1	7	14	6	7	3
osa-miR1319a	4	4	4	0	3	0	2	3	11	2	3	0
osa-miR2118c	4	13	5	4	1	1	1	2	7	2	3	2
osa-miR2118q	4	13	5	4	1	1	1	2	7	2	3	2
osa-miR5499	4	12	2	2	4	1	5	7	10	15	9	6
osa-miR5508	4	17	10	6	10	5	5	4	11	8	8	5
osa-miR5534b	4	6	8	6	4	3	1	7	12	5	4	1
osa-miR1854-3p	3	6	5	1	4	0	5	4	10	6	3	1
osa-miR5076	3	6	5	11	7	14	5	12	9	7	9	7
osa-miR5516a	3	8	8	10	6	1	7	9	6	18	22	4
osa-miR5516b	3	8	8	10	6	1	7	9	6	18	22	4
osa-miR156c-3p	2	15	6	22	10	4	3	3	9	6	7	0
osa-miR156g-3p	2	15	6	22	10	4	3	3	9	6	7	0
osa-miR164c	2	2	5	3	0	1	0	1	2	5	10	6
osa-miR5487	2	3	2	1	0	1	11	22	24	17	9	4
osa-miR5537	2	0	0	0	0	2	6	11	5	5	4	6
osa-miR164e	1	2	4	5	10	2	3	3	6	14	11	4
osa-miR169i-5p.2	1	10	14	9	13	7	1	4	1	2	4	5
osa-miR169i-3p	1	2	12	6	2	6	0	0	1	0	1	3
osa-miR5489	1	7	3	2	5	0	7	4	10	11	5	0
osa-miR7693-5p	1	3	1	2	2	2	1	3	13	11	5	6
osa-miR7695-3p	1	4	1	0	3	1	13	8	15	26	41	35
osa-miR1429-3p	0	3	0	1	3	2	21	19	26	38	49	22
osa-miR5156	0	0	1	0	0	1	8	5	9	13	13	10
osa-miR7693-3p	0	1	0	0	0	0	4	4	14	8	6	3
