# Supplementary material for: Integrating Small RNA Sequencing with QTL Mapping for Identification of miRNAs and Their Target Genes Associated with Heat Tolerance at the Flowering Stage in Rice
Source: Front Plant Sci. 2017 Jan 24;8:43. doi: 10.3389/fpls.2017.00043 (PMC5258760; doi:10.3389/fpls.2017.00043)
Supplement: Supplementary file 5 [file Table5.XLSX]

## Sheet: Sheet1
Table S5. miRNAs specifically expressed in GXN or HJX. The value represents the number of reads.
GXN-specific-expressed miRNAs	GXN-1h	GXN-1hT	GXN-6h	GXN-6hT	GXN-24h	GXN-24hT
osa-miR1428e-3p	168	99	159	19	211	62
osa-miR3979-3p	77	215	461	326	175	51
osa-miR3979-5p	31	156	216	301	149	88
osa-miR1859	63	95	97	50	89	65
osa-miR1865-3p	43	50	52	16	43	11
osa-miR1865-5p	24	12	15	5	12	3
osa-miR5159	27	30	23	19	28	15
osa-miR6249a	22	20	16	31	36	19
osa-miR3981-3p	17	13	15	6	13	6
osa-miR2874	15	11	6	1	24	14
osa-miR1881	14	5	7	3	9	6
osa-miR5339	14	8	2	2	12	13
osa-miR443	13	8	9	6	9	3
osa-miR6248	13	8	6	4	8	4
osa-miR5495	12	8	7	9	13	3
osa-miR5154	10	7	6	3	7	4
osa-miR5817	10	5	6	3	5	6
osa-miR1431	6	3	12	6	19	14
osa-miR5525	5	10	8	1	3	3
HJX-specific-expressed miRNAs	HJX-1h	HJX-1hT	HJX-6h	HJX-6hT	HJX-24h	HJX-24hT
osa-miR1429-5p	37	37	134	26	29	16
osa-miR1429-3p	21	19	26	38	49	22
osa-miR7695-3p	13	8	15	26	41	35
osa-miR5487	11	22	24	17	9	4
osa-miR5820	11	9	37	12	10	6
osa-miR5156	8	5	9	13	13	10
osa-miR5489	7	4	10	11	5	0
osa-miR5537	6	11	5	5	4	6
osa-miR1854-3p	5	4	10	6	3	1
osa-miR7693-3p	4	4	14	8	6	3
osa-miR7693-5p	1	3	13	11	5	6
osa-miR5831	3	10	7	9	9	3
osa-miR6250	3	6	3	9	8	10
osa-miR2864.2	2	2	4	9	10	8
osa-miR5812	0	4	10	4	2	3
