# Supplementary material for: Integrating Small RNA Sequencing with QTL Mapping for Identification of miRNAs and Their Target Genes Associated with Heat Tolerance at the Flowering Stage in Rice
Source: Front Plant Sci. 2017 Jan 24;8:43. doi: 10.3389/fpls.2017.00043 (PMC5258760; doi:10.3389/fpls.2017.00043)
Supplement: Supplementary file 6 [file Table6.XLSX]

## Sheet: Sheet1
Table S6. Differentially expressed miRNAs between GXN and HJX before heat stress.
The value represents the log2 fold change and is calculated by reads of GXN/reads of HJX.
miRNA name	1h	6h	24h
osa-miR1423-5p	-	1.10332	-
osa-miR159a.1	2.11721	1.67708	-
osa-miR159b	2.11721	1.67708	-
osa-miR159f	2.16728	1.79902	-
osa-miR160a/b/c/d-5p	-	-	1.75127
osa-miR166g/h-3p	1.66783	-	-
osa-miR166k/l-3p	1.85923	1.25899	-
osa-miR167d/e/h-5p	1.23318	-	-
osa-miR167f/g/j	1.23318	-	-
osa-miR167i-5p	1.23318	-	-
osa-miR168a-5p	1.30387	-	-
osa-miR169h/j/k/l/m	-	1.6687	-
osa-miR169i-5p.1	-	1.6687	-
osa-miR1846e	6.78569	8.35402	6.68544
osa-miR1850.3	-	-	4.01964
osa-miR1862d	2.30937	1.33885	1.16935
osa-miR319a-3p.2-3p	1.13707	-	-
osa-miR319b	1.13707	-	-
osa-miR396a/b-5p	-	-	1.42063
osa-miR3980a/b-5p	-	-	4.42384
osa-miR444b.1	1.62626	-	-
osa-miR444b.2	1.48507	-	-
osa-miR444c.1	1.62626	-	-
osa-miR444c.2	1.48507	-	-
osa-miR531a/b/c	-	-	3.88559
