# Supplementary material for: Integrating Small RNA Sequencing with QTL Mapping for Identification of miRNAs and Their Target Genes Associated with Heat Tolerance at the Flowering Stage in Rice
Source: Front Plant Sci. 2017 Jan 24;8:43. doi: 10.3389/fpls.2017.00043 (PMC5258760; doi:10.3389/fpls.2017.00043)
Supplement: Supplementary file 7 [file Table7.XLSX]

## Sheet: Sheet1
Table S7. Differentially expressed (DE) miRNAs in GXN and HJX after heat stress.
(log2 fold change≥1.0, P≤0.05 and FDR≤0.05). The value represents the log2 ration and is calculated by reads after stress/reads before stress.
MiRNA name in bold indicates that this miRNAs was up-regulated by heat stress either in GXN or in HJX.
miRNA name	GXN			HJX			Categories
	1h	6h	24h	1h	6h	24h
osa-miR164d	-	-	-1.18453	-	-	-2.21427	Co-downregulated miRNAs in GXN and HJX
osa-miR166i-3p	-	-	-1.16921	-	-1.01261	-
osa-miR168a-3p	-	-	-1.33062	-	-	-1.38553
osa-miR397b	-	-1.46171	-		-1.99176	-
osa-miR159a.1	-	-	-1.6028	-	1.03727	-	Co-regulated miRNAs (but showed opposite expression patterns) in GXN and HJX
osa-miR159b	-	-	-1.6028	-	1.03727	-
osa-miR396e-5p	1.11529	-	-	-	-	-1.75749
osa-miR396f-5p	1.11529	-	-	-	-	-1.75748
osa-miR528-3p	-	-	-1.26221	-	1.10343	-
osa-miR1425-5p	-1.03877	-	-	-	-	-	DE miRNAs specifically identified in GXN
osa-miR156j-3p	-	-	-1.11282	-	-	-
osa-miR160a-5p	-1.39842	-1.98941	-	-	-	-
osa-miR160b-3p	-	-	-1.23078	-	-	-
osa-miR160b-5p	-1.39842	-1.98941	-	-	-	-
osa-miR160c-5p	-1.39842	-1.98941	-	-	-	-
osa-miR160d-5p	-1.39842	-1.98941	-	-	-	-
osa-miR160e-5p	-1.10978	-	-	-	-	-
osa-miR160f-5p	-	-	-1.02944	-	-	-
osa-miR166a-3p	-	-	-1.38429	-	-	-
osa-miR166a-5p	-	-	-1.75845	-	-	-
osa-miR166b-3p	-	-	-1.38429	-	-	-
osa-miR166b-5p	-	-	-1.8155	-	-	-
osa-miR166c-3p	-	-	-1.38429	-	-	-
osa-miR166c-5p	-	-1.36017	-	-	-	-
osa-miR166d-3p	-	-	-1.38429	-	-	-
osa-miR166d-5p	-	-	-1.82041	-	-	-
osa-miR166e-3p	-	-	-1.05484	-	-	-
osa-miR166e-5p	-	-	-1.75845	-	-	-
osa-miR166f	-	-	-1.38429	-	-	-
osa-miR166h-5p	-	-	-1.3279	-	-	-
osa-miR166j-3p	-	-	-1.38429	-	-	-
osa-miR166j-5p	-	-	-1.025	-	-	-
osa-miR167d-5p	-	-	-1.17392	-	-	-
osa-miR167e-3p	-	-	-1.13727	-	-	-
osa-miR167e-5p	-	-	-1.17392	-	-	-
osa-miR167f	-	-	-1.17392	-	-	-
osa-miR167g	-	-	-1.17392	-	-	-
osa-miR167h-5p	-	-	-1.17392	-	-	-
osa-miR167i-3p	-	-	-1.13727	-	-	-
osa-miR167i-5p	-	-	-1.17392	-	-	-
osa-miR167j	-	-	-1.17392	-	-	-
osa-miR168a-5p	-	-	-1.5249	-	-	-
osa-miR169a	-	-	-1.22952	-	-	-
osa-miR169h	1.4245	-	-1.13005	-	-	-
osa-miR169i-5p.1	1.4245	-	-1.13005	-	-	-
osa-miR169j	1.4245	-	-1.13005	-	-	-
osa-miR169k	1.4245	-	-1.13005	-	-	-
osa-miR169l	1.4245	-	-1.13005	-	-	-
osa-miR169m	1.4245	-	-1.13005	-	-	-
osa-miR169r-5p	-	-	-1.2153	-	-	-
osa-miR172a	-	-	1.09156	-	-	-
osa-miR172d-3p	-	-	1.09156	-	-	-
osa-miR1861h	-	-	-2.56738	-	-	-
osa-miR1861j	-	-	-2.56738	-	-	-
osa-miR1871	-	-	-1.10442	-	-	-
osa-miR1876	-	-	-1.30715	-	-	-
osa-miR1878	-	-	-1.21681	-	-	-
osa-miR2871a-5p	-	-	-1.18864	-	-	-
osa-miR319a-3p.2-3p	-	-1.08777	-	-	-	-
osa-miR319b	-	-1.08777	-	-	-	-
osa-miR394	-	-1.77554	-	-	-	-
osa-miR396a-5p	-	-1.21254	-	-	-	-
osa-miR396a-3p	-	-	-2.32078	-	-	-
osa-miR39b-5p	-	-1.21254	-	-	-	-
osa-miR396b-3p	-	-	-2.32078	-	-	-
osa-miR396c-3p	-	-	-1.13975	-	-	-
osa-miR3980a-3p	-	-	-1.01228	-	-	-
osa-miR3980b-3p	-	-	-1.01228	-	-	-
osa-miR398b	2.7425	-	-	-	-	-
osa-miR399a	-	-	-2.09245	-	-	-
osa-miR399b	-	-	-2.09245	-	-	-
osa-miR399c	-	-	-2.09245	-	-	-
osa-miR399d	-	-	-1.40139	-	-	-
osa-miR399j	-	-	-1.30533	-	-	-
osa-miR5145	-	-	-1.22344	-	-	-
osa-miR531a	-	-	-1.07264	-	-	-
osa-miR531b	-	-	-1.22051	-	-	-
osa-miR531c	-	-	-1.07264	-	-	-
osa-miR5794	-	-	-1.38896	-	-	-
osa-miR5825	-	-	-1.17613	-	-	-
osa-miR812n-3p	-	-	-1.59805	-	-	-
osa-miR812t	-	-	-1.59805	-	-	-
osa-miR812u	-	-	-1.59805	-	-	-
osa-miR815b	-	-	-1.26593	-	-	-
osa-miR815c	-	-	-1.26593	-	-	-
osa-miR1427	-	-	-	-	-	1.62242	DE miRNAs specifically identified in HJX
osa-miR162a	-	-	-	-	-1.28748	-
osa-miR162b	-	-	-	-	-1.1445	-
osa-miR164a	-	-	-	-	-	-2.43208
osa-miR164b	-	-	-	-	-	-2.43208
osa-miR164f	-	-	-	-	-	-2.43208
osa-miR167a-5p	-	-	-	-	-1.03904	-
osa-miR167b	-	-	-	-	-1.03904	-
osa-miR167c-5p	-	-	-	-	-1.03904	-
osa-miR2275c	-	-	-	-	-1.91871	-
osa-miR2275d	-	-	-	-	-1.73934	-
osa-miR390-5p	-	-	-	-	-1.05808	-
osa-miR393b-3p	-	-	-	-	-1.14567	-
osa-miR396c-5p	-	-	-	-	-	-1.29095
osa-miR408-3p	-	-	-	-	-	-1.50007
osa-miR528-5p	-	-	-	-	1.78364	-3.09486
osa-miR535-5p	-	-	-	-	-	-1.72823
