# Supplementary material for: Integrating Small RNA Sequencing with QTL Mapping for Identification of miRNAs and Their Target Genes Associated with Heat Tolerance at the Flowering Stage in Rice
Source: Front Plant Sci. 2017 Jan 24;8:43. doi: 10.3389/fpls.2017.00043 (PMC5258760; doi:10.3389/fpls.2017.00043)
Supplement: Supplementary file 8 [file Table8.XLSX]

## Sheet: Target genes
Table S8. The predicated targets of 102 DE miRNAs.
miRNA name	ID of target genes	Description of target genes	Categories
osa-miR164d	LOC_Os02g18620	expressed protein	Co-downregulated miRNAs in GXN and HJX
	LOC_Os02g18690	BURP domain containing protein, expressed
	LOC_Os02g36880	No apical meristem protein, putative, expressed
	LOC_Os04g38720	no apical meristem protein, putative, expressed
	LOC_Os04g40970	DEAD-box ATP-dependent RNA helicase, putative, expressed
	LOC_Os05g25960	no apical meristem protein, expressed
	LOC_Os05g51240	hydrolase, alpha/beta fold family domain containing protein, expressed
	LOC_Os06g23650	no apical meristem protein, putative, expressed
	LOC_Os06g46270	no apical meristem protein, putative, expressed
	LOC_Os06g49660	transferase family protein, putative, expressed
	LOC_Os08g10080	no apical meristem protein, putative, expressed
	LOC_Os08g17784	purple acid phosphatase, putative, expressed
	LOC_Os12g05260	phytosulfokines precursor, putative, expressed
	LOC_Os12g13130	ZOS12-03 - C2H2 zinc finger protein, expressed
	LOC_Os01g68210	expressed protein
	LOC_Os12g41680	No apical meristem protein, putative, expressed
osa-miR166i-3p	LOC_Os03g01890	START domain containing protein, expressed
	LOC_Os03g10290	expressed protein
	LOC_Os03g43930	START domain containing protein, expressed
	LOC_Os03g44835	expressed protein
	LOC_Os04g46570	growth regulator related protein, putative, expressed
	LOC_Os04g59540	phosphatidylinositol-4-phosphate 5-Kinase, putative, expressed
	LOC_Os05g34460	OsDegp7 - Putative Deg protease homologue, expressed
	LOC_Os10g33960	START domain containing protein, expressed
	LOC_Os12g41860	START domain containing protein, expressed
osa-miR397b	LOC_Os01g62490	laccase precursor protein, putative, expressed
	LOC_Os01g63180	laccase-6 precursor, putative, expressed
	LOC_Os01g63190	laccase precursor protein, putative, expressed
	LOC_Os01g63200	laccase precursor protein, putative, expressed
	LOC_Os03g04410	aconitate hydratase protein, putative, expressed
	LOC_Os03g16610	laccase precursor protein, putative, expressed
	LOC_Os05g38410	laccase precursor protein, putative, expressed
	LOC_Os05g38420	laccase precursor protein, putative, expressed
	LOC_Os11g48060	laccase-22 precursor, putative, expressed
	LOC_Os12g15680	laccase precursor protein, putative, expressed
	LOC_Os01g44330	laccase precursor protein, putative, expressed
osa-miR159a.1	LOC_Os01g12700	MYB family transcription factor, putative	Co-regulated miRNAs (but showed opposite expression patterns) in GXN and HJX
	LOC_Os01g59660	MYB family transcription factor, putative, expressed
	LOC_Os02g01590	glycosyl hydrolases, putative, expressed
	LOC_Os03g21380	OsCML27 - Calmodulin-related calcium sensor protein, expressed
	LOC_Os03g38210	MYB family transcription factor, putative, expressed
	LOC_Os04g46384	MYB family transcription factor, putative, expressed
	LOC_Os05g41166	MYB family transcription factor, putative, expressed
	LOC_Os05g42240	expressed protein
	LOC_Os06g40330	MYB family transcription factor, putative, expressed
	LOC_Os06g46560	myb-like DNA-binding domain containing protein, expressed
	LOC_Os09g36650	expressed protein
	LOC_Os10g05230	zinc finger, C3HC4 type domain containing protein, expressed
	LOC_Os11g05540	rhoGAP domain containing protein, expressed
	LOC_Os12g10740	leucine-rich repeat family protein, putative, expressed
osa-miR159b	LOC_Os01g11430	expressed protein
	LOC_Os01g12700	MYB family transcription factor, putative
	LOC_Os01g59660	MYB family transcription factor, putative, expressed
	LOC_Os02g01590	glycosyl hydrolases, putative, expressed
	LOC_Os03g21380	OsCML27 - Calmodulin-related calcium sensor protein, expressed
	LOC_Os03g38210	MYB family transcription factor, putative, expressed
	LOC_Os04g46384	MYB family transcription factor, putative, expressed
	LOC_Os05g41166	MYB family transcription factor, putative, expressed
	LOC_Os05g42240	expressed protein
	LOC_Os06g40330	MYB family transcription factor, putative, expressed
	LOC_Os06g46560	myb-like DNA-binding domain containing protein, expressed
	LOC_Os09g36650	expressed protein
	LOC_Os10g05230	zinc finger, C3HC4 type domain containing protein, expressed
	LOC_Os11g05540	rhoGAP domain containing protein, expressed
	LOC_Os12g10740	leucine-rich repeat family protein, putative, expressed
osa-miR396e-5p	LOC_Os01g64280	sorting nexin 1, putative, expressed
	LOC_Os02g45570	growth regulating factor protein, putative, expressed
	LOC_Os02g47280	growth-regulating factor, putative, expressed
	LOC_Os02g53690	growth regulating factor protein, putative, expressed
	LOC_Os03g47140	growth regulating factor protein, putative, expressed
	LOC_Os03g51970	growth-regulating factor, putative, expressed
	LOC_Os04g24190	growth-regulating factor 11, putative, expressed
	LOC_Os04g48510	growth regulating factor protein, putative, expressed
	LOC_Os04g51190	growth-regulating factor, putative, expressed
	LOC_Os04g57830	expressed protein
	LOC_Os05g51670	NAD dependent epimerase/dehydratase family protein, putative, expressed
	LOC_Os06g02560	growth-regulating factor, putative, expressed
	LOC_Os06g10310	growth regulating factor protein, putative, expressed
	LOC_Os11g03540	AP2 domain containing protein, expressed
	LOC_Os11g35030	growth regulating factor protein, putative, expressed
	LOC_Os12g03290	AP2 domain containing protein, expressed
	LOC_Os12g29980	growth regulating factor protein, putative, expressed
	LOC_Os01g25330	SAC9, putative, expressed
osa-miR396f-5p	LOC_Os02g47280	growth-regulating factor, putative, expressed
	LOC_Os02g53690	growth regulating factor protein, putative, expressed
	LOC_Os03g47140	growth regulating factor protein, putative, expressed
	LOC_Os04g24190	growth-regulating factor 11, putative, expressed
	LOC_Os04g51190	growth-regulating factor, putative, expressed
	LOC_Os06g02560	growth-regulating factor, putative, expressed
	LOC_Os06g10310	growth regulating factor protein, putative, expressed
	LOC_Os08g28410	retinal pigment epithelial membrane protein, expressed
	LOC_Os11g03540	AP2 domain containing protein, expressed
	LOC_Os02g45570	growth regulating factor protein, putative, expressed
	LOC_Os12g03290	AP2 domain containing protein, expressed
osa-miR528-3p	LOC_Os02g08140	CAMK_KIN1/SNF1/Nim1_like.14 - CAMK includes calcium/calmodulin depedent protein kinases, expressed
	LOC_Os03g39432	CPuORF31 - conserved peptide uORF-containing transcript, expressed
	LOC_Os03g40800	expressed protein
	LOC_Os05g04220	nitrogen regulatory protein P-II, putative, expressed
	LOC_Os05g46450	fiber protein Fb11, putative, expressed
	LOC_Os06g21820	jasmonate O-methyltransferase, putative, expressed
	LOC_Os01g09200	AGC_AGC_other_NDRh_TRCd.1 - ACG kinases include homologs to PKA, PKG and PKC, expressed
osa-miR1425-5p	LOC_Os01g49580	Protein kinase domain containing protein, expressed	DE miRNAs specifically identified in GXN
	LOC_Os01g49614	Protein kinase domain containing protein, expressed
	LOC_Os01g61190	exo70 exocyst complex subunit, putative, expressed
	LOC_Os02g49730	pre-mRNA processing ribonucleoprotein, binding region, putative, expressed
	LOC_Os05g40700	transmembrane protein 56, putative, expressed
	LOC_Os08g01640	Rf1, mitochondrial precursor, putative, expressed
	LOC_Os08g01650	Rf1, mitochondrial precursor, putative, expressed
	LOC_Os08g01870	Rf1, mitochondrial precursor, putative, expressed
	LOC_Os08g17970	hypothetical protein
	LOC_Os10g08580	FAD binding domain of DNA photolyase domain containing protein, expressed
	LOC_Os10g35230	Rf1, mitochondrial precursor, putative, expressed
	LOC_Os10g35240	Rf1, mitochondrial precursor, putative, expressed
	LOC_Os10g35436	Rf1, mitochondrial precursor, putative, expressed
	LOC_Os10g35640	Rf1, mitochondrial precursor, putative, expressed
	LOC_Os10g35790	Rf1, mitochondrial precursor, putative, expressed
osa-miR156j-3p	LOC_Os07g03590	SCP-like extracellular protein, expressed
osa-miR159a.1	LOC_Os01g11430	expressed protein
osa-miR160a-5p	LOC_Os02g41800	auxin response factor, putative, expressed
	LOC_Os04g43910	auxin response factor, putative, expressed
	LOC_Os04g59430	auxin response factor, putative, expressed
	LOC_Os06g47150	auxin response factor 18, putative, expressed
	LOC_Os09g29160	expressed protein
	LOC_Os10g33940	auxin response factor 18, putative, expressed
	LOC_Os11g07430	proteophosphoglycan ppg1, putative, expressed
osa-miR160b-5p	LOC_Os02g41800	auxin response factor, putative, expressed
	LOC_Os04g43910	auxin response factor, putative, expressed
	LOC_Os04g59430	auxin response factor, putative, expressed
	LOC_Os06g47150	auxin response factor 18, putative, expressed
	LOC_Os09g29160	expressed protein
	LOC_Os10g33940	auxin response factor 18, putative, expressed
	LOC_Os11g07430	proteophosphoglycan ppg1, putative, expressed
osa-miR160b-3p	LOC_Os02g49240	expressed protein
	LOC_Os07g37130	FUR1, putative, expressed
osa-miR160c-5p	LOC_Os02g41800	auxin response factor, putative, expressed
	LOC_Os04g43910	auxin response factor, putative, expressed
	LOC_Os04g59430	auxin response factor, putative, expressed
	LOC_Os06g47150	auxin response factor 18, putative, expressed
	LOC_Os09g29160	expressed protein
	LOC_Os10g33940	auxin response factor 18, putative, expressed
	LOC_Os11g07430	proteophosphoglycan ppg1, putative, expressed
osa-miR160d-5p	LOC_Os02g41800	auxin response factor, putative, expressed
	LOC_Os04g43910	auxin response factor, putative, expressed
	LOC_Os04g59430	auxin response factor, putative, expressed
	LOC_Os06g47150	auxin response factor 18, putative, expressed
	LOC_Os09g29160	expressed protein
	LOC_Os10g33940	auxin response factor 18, putative, expressed
	LOC_Os11g07430	proteophosphoglycan ppg1, putative, expressed
osa-miR160e-5p	LOC_Os02g41800	auxin response factor, putative, expressed
	LOC_Os04g43910	auxin response factor, putative, expressed
	LOC_Os04g59430	auxin response factor, putative, expressed
	LOC_Os06g47150	auxin response factor 18, putative, expressed
	LOC_Os09g29160	expressed protein
	LOC_Os10g33940	auxin response factor 18, putative, expressed
osa-miR160f-5p	LOC_Os02g41800	auxin response factor, putative, expressed
	LOC_Os04g43910	auxin response factor, putative, expressed
	LOC_Os04g59430	auxin response factor, putative, expressed
	LOC_Os06g47150	auxin response factor 18, putative, expressed
	LOC_Os06g49030	activator of 90 kDa heat shock protein ATPase homolog, putative, expressed
	LOC_Os09g25200	protein binding protein, putative, expressed
	LOC_Os09g29160	expressed protein
	LOC_Os10g33940	auxin response factor 18, putative, expressed
osa-miR166a-5p	LOC_Os01g42520	expressed protein
	LOC_Os06g01304	spotted leaf 11, putative, expressed
	LOC_Os06g36960	expressed protein
	LOC_Os07g25730	expressed protein
	LOC_Os08g14940	receptor kinase, putative, expressed
	LOC_Os08g33630	uncharacterized protein family UPF0016 domain containing protein, expressed
	LOC_Os09g08440	nodulin MtN3 family protein, putative, expressed
	LOC_Os09g25520	expressed protein
	LOC_Os01g24420	expressed protein
	LOC_Os12g24410	expressed protein
osa-miR166a-3p	LOC_Os02g45380	MATE domain containing protein, expressed
	LOC_Os02g49670	zinc knuckle family protein, expressed
	LOC_Os03g01890	START domain containing protein, expressed
	LOC_Os03g10290	expressed protein
	LOC_Os03g44835	expressed protein
	LOC_Os03g56920	expressed protein
	LOC_Os04g23200	expressed protein
	LOC_Os04g48290	MATE efflux family protein, putative, expressed
	LOC_Os07g33120	expressed protein
	LOC_Os07g39310	ZOS7-06 - C2H2 zinc finger protein, expressed
	LOC_Os10g33960	START domain containing protein, expressed
osa-miR166b-5p	LOC_Os10g26730	exonuclease, putative, expressed
osa-miR166b-3p	LOC_Os02g45380	MATE domain containing protein, expressed
	LOC_Os02g49670	zinc knuckle family protein, expressed
	LOC_Os03g01890	START domain containing protein, expressed
	LOC_Os03g10290	expressed protein
	LOC_Os03g44835	expressed protein
	LOC_Os03g56920	expressed protein
	LOC_Os04g23200	expressed protein
	LOC_Os04g48290	MATE efflux family protein, putative, expressed
	LOC_Os07g33120	expressed protein
	LOC_Os07g39310	ZOS7-06 - C2H2 zinc finger protein, expressed
	LOC_Os10g33960	START domain containing protein, expressed
osa-miR166c-5p	LOC_Os01g42520	expressed protein
	LOC_Os03g14260	guanine nucleotide exchange family protein, putative, expressed
	LOC_Os03g55094	hypothetical protein
	LOC_Os03g60820	transporter, major facilitator superfamily domain containing protein, expressed
	LOC_Os05g47780	E3 ubiquitin ligase, putative, expressed
	LOC_Os06g36960	expressed protein
	LOC_Os08g33630	uncharacterized protein family UPF0016 domain containing protein, expressed
	LOC_Os09g08440	nodulin MtN3 family protein, putative, expressed
	LOC_Os09g25520	expressed protein
	LOC_Os12g24410	expressed protein
osa-miR166c-3p	LOC_Os02g45380	MATE domain containing protein, expressed
	LOC_Os02g49670	zinc knuckle family protein, expressed
	LOC_Os03g01890	START domain containing protein, expressed
	LOC_Os03g10290	expressed protein
	LOC_Os03g44835	expressed protein
	LOC_Os03g56920	expressed protein
	LOC_Os04g23200	expressed protein
	LOC_Os04g48290	MATE efflux family protein, putative, expressed
	LOC_Os07g33120	expressed protein
	LOC_Os07g39310	ZOS7-06 - C2H2 zinc finger protein, expressed
	LOC_Os10g33960	START domain containing protein, expressed
osa-miR166d-5p	LOC_Os10g26730	exonuclease, putative, expressed
osa-miR166d-3p	LOC_Os02g45380	MATE domain containing protein, expressed
	LOC_Os02g49670	zinc knuckle family protein, expressed
	LOC_Os03g01890	START domain containing protein, expressed
	LOC_Os03g10290	expressed protein
	LOC_Os03g44835	expressed protein
	LOC_Os03g56920	expressed protein
	LOC_Os04g23200	expressed protein
	LOC_Os04g48290	MATE efflux family protein, putative, expressed
	LOC_Os07g33120	expressed protein
	LOC_Os07g39310	ZOS7-06 - C2H2 zinc finger protein, expressed
	LOC_Os10g33960	START domain containing protein, expressed
osa-miR166e-5p	LOC_Os01g24420	expressed protein
	LOC_Os01g42520	expressed protein
	LOC_Os06g01304	spotted leaf 11, putative, expressed
	LOC_Os06g36960	expressed protein
	LOC_Os07g25730	expressed protein
	LOC_Os08g14940	receptor kinase, putative, expressed
	LOC_Os08g33630	uncharacterized protein family UPF0016 domain containing protein, expressed
	LOC_Os09g08440	nodulin MtN3 family protein, putative, expressed
	LOC_Os09g25520	expressed protein
	LOC_Os12g24410	expressed protein
osa-miR166e-3p	LOC_Os01g50230	expressed protein
	LOC_Os02g34560	plant neutral invertase domain containing protein, expressed
	LOC_Os03g10290	expressed protein
	LOC_Os03g16320	expressed protein
	LOC_Os03g44835	expressed protein
	LOC_Os03g56920	expressed protein
	LOC_Os04g44380	expressed protein
	LOC_Os04g50840	expressed protein
	LOC_Os08g34740	SGT1 protein, putative, expressed
osa-miR166f	LOC_Os02g45380	MATE domain containing protein, expressed
	LOC_Os02g49670	zinc knuckle family protein, expressed
	LOC_Os03g01890	START domain containing protein, expressed
	LOC_Os03g10290	expressed protein
	LOC_Os03g44835	expressed protein
	LOC_Os03g56920	expressed protein
	LOC_Os04g23200	expressed protein
	LOC_Os04g48290	MATE efflux family protein, putative, expressed
	LOC_Os07g33120	expressed protein
	LOC_Os07g39310	ZOS7-06 - C2H2 zinc finger protein, expressed
	LOC_Os10g33960	START domain containing protein, expressed
osa-miR166h-5p	LOC_Os04g29930	OsWAK42 - OsWAK receptor-like protein kinase, expressed
	LOC_Os10g40100	protein kinase, putative, expressed
osa-miR166i-3p	LOC_Os02g49670	zinc knuckle family protein, expressed
osa-miR166j-5p	LOC_Os02g53860	OsSub22 - Putative Subtilisin homologue, expressed
	LOC_Os08g06415	expressed protein
osa-miR166j-3p	LOC_Os02g45380	MATE domain containing protein, expressed
	LOC_Os02g49670	zinc knuckle family protein, expressed
	LOC_Os03g01890	START domain containing protein, expressed
	LOC_Os03g10290	expressed protein
	LOC_Os03g44835	expressed protein
	LOC_Os03g56920	expressed protein
	LOC_Os04g23200	expressed protein
	LOC_Os04g48290	MATE efflux family protein, putative, expressed
	LOC_Os07g33120	expressed protein
	LOC_Os07g39310	ZOS7-06 - C2H2 zinc finger protein, expressed
	LOC_Os10g33960	START domain containing protein, expressed
osa-miR167d-5p	LOC_Os07g29820	NBS-LRR disease resistance protein, putative, expressed
	LOC_Os06g03830	retinol dehydrogenase, putative, expressed
	LOC_Os07g29820	NBS-LRR disease resistance protein, putative, expressed
	LOC_Os06g03830	retinol dehydrogenase, putative, expressed
osa-miR167e-3p	LOC_Os01g05530	expressed protein
	LOC_Os02g20330	expressed protein
	LOC_Os02g30620	dnaJ domain containing protein, expressed
	LOC_Os05g28690	expressed protein
	LOC_Os08g12760	YT521-B, putative, expressed
	LOC_Os08g42210	expressed protein
	LOC_Os11g35030	growth regulating factor protein, putative, expressed
osa-miR167f	LOC_Os06g03830	retinol dehydrogenase, putative, expressed
	LOC_Os07g29820	NBS-LRR disease resistance protein, putative, expressed
osa-miR167g	LOC_Os06g03830	retinol dehydrogenase, putative, expressed
	LOC_Os07g29820	NBS-LRR disease resistance protein, putative, expressed
osa-miR167h-5p	LOC_Os06g03830	retinol dehydrogenase, putative, expressed
	LOC_Os07g29820	NBS-LRR disease resistance protein, putative, expressed
osa-miR167i-5p	LOC_Os06g03830	retinol dehydrogenase, putative, expressed
	LOC_Os07g29820	NBS-LRR disease resistance protein, putative, expressed
osa-miR167i-3p	LOC_Os01g05530	expressed protein
	LOC_Os02g20330	expressed protein
	LOC_Os02g30620	dnaJ domain containing protein, expressed
	LOC_Os05g28690	expressed protein
	LOC_Os08g12760	YT521-B, putative, expressed
	LOC_Os08g42210	expressed protein
	LOC_Os11g35030	growth regulating factor protein, putative, expressed
osa-miR167j	LOC_Os06g03830	retinol dehydrogenase, putative, expressed
	LOC_Os07g29820	NBS-LRR disease resistance protein, putative, expressed
osa-miR168a-5p	LOC_Os07g45039	expressed protein
	LOC_Os09g02700	polyadenylate-binding protein, putative, expressed
	LOC_Os10g08022	fructose-bisphospate aldolase isozyme, putative, expressed
osa-miR169a	LOC_Os03g07880	nuclear transcription factor Y subunit, putative, expressed
	LOC_Os03g29760	nuclear transcription factor Y subunit, putative, expressed
	LOC_Os03g44540	nuclear transcription factor Y subunit, putative, expressed
	LOC_Os03g48970	nuclear transcription factor Y subunit, putative, expressed
	LOC_Os04g46800	expressed protein
	LOC_Os06g08720	OsSCP32 - Putative Serine Carboxypeptidase homologue, expressed
	LOC_Os07g06470	nuclear transcription factor Y subunit, putative, expressed
	LOC_Os07g06740	CAMK_CAMK_like.31 - CAMK includes calcium/calmodulin depedent protein kinases, expressed
	LOC_Os07g41720	nuclear transcription factor Y subunit, putative, expressed
	LOC_Os10g20990	ribosomal protein S12 containing protein, expressed
	LOC_Os12g42400	nuclear transcription factor Y subunit, putative, expressed
	LOC_Os02g53620	nuclear transcription factor Y subunit, putative, expressed
osa-miR169h	LOC_Os02g19970	aminotransferase, classes I and II, domain containing protein, expressed
	LOC_Os02g53620	nuclear transcription factor Y subunit, putative, expressed
	LOC_Os03g07880	nuclear transcription factor Y subunit, putative, expressed
	LOC_Os03g29760	nuclear transcription factor Y subunit, putative, expressed
	LOC_Os03g44540	nuclear transcription factor Y subunit, putative, expressed
	LOC_Os03g48970	nuclear transcription factor Y subunit, putative, expressed
	LOC_Os07g06470	nuclear transcription factor Y subunit, putative, expressed
	LOC_Os07g41720	nuclear transcription factor Y subunit, putative, expressed
	LOC_Os10g35200	katanin p80 WD40 repeat-containing subunit B1 homolog 1, putative, expressed
	LOC_Os12g42400	nuclear transcription factor Y subunit, putative, expressed
osa-miR169i-5p.1	LOC_Os02g19970	aminotransferase, classes I and II, domain containing protein, expressed
	LOC_Os02g53620	nuclear transcription factor Y subunit, putative, expressed
	LOC_Os03g07880	nuclear transcription factor Y subunit, putative, expressed
	LOC_Os03g29760	nuclear transcription factor Y subunit, putative, expressed
	LOC_Os03g44540	nuclear transcription factor Y subunit, putative, expressed
	LOC_Os03g48970	nuclear transcription factor Y subunit, putative, expressed
	LOC_Os07g06470	nuclear transcription factor Y subunit, putative, expressed
	LOC_Os07g41720	nuclear transcription factor Y subunit, putative, expressed
	LOC_Os10g35200	katanin p80 WD40 repeat-containing subunit B1 homolog 1, putative, expressed
	LOC_Os12g42400	nuclear transcription factor Y subunit, putative, expressed
osa-miR169j	LOC_Os02g19970	aminotransferase, classes I and II, domain containing protein, expressed
	LOC_Os02g53620	nuclear transcription factor Y subunit, putative, expressed
	LOC_Os03g07880	nuclear transcription factor Y subunit, putative, expressed
	LOC_Os03g29760	nuclear transcription factor Y subunit, putative, expressed
	LOC_Os03g44540	nuclear transcription factor Y subunit, putative, expressed
	LOC_Os03g48970	nuclear transcription factor Y subunit, putative, expressed
	LOC_Os07g06470	nuclear transcription factor Y subunit, putative, expressed
	LOC_Os07g41720	nuclear transcription factor Y subunit, putative, expressed
	LOC_Os10g35200	katanin p80 WD40 repeat-containing subunit B1 homolog 1, putative, expressed
	LOC_Os12g42400	nuclear transcription factor Y subunit, putative, expressed
osa-miR169k	LOC_Os02g19970	aminotransferase, classes I and II, domain containing protein, expressed
	LOC_Os02g53620	nuclear transcription factor Y subunit, putative, expressed
	LOC_Os03g07880	nuclear transcription factor Y subunit, putative, expressed
	LOC_Os03g29760	nuclear transcription factor Y subunit, putative, expressed
	LOC_Os03g44540	nuclear transcription factor Y subunit, putative, expressed
	LOC_Os03g48970	nuclear transcription factor Y subunit, putative, expressed
	LOC_Os07g06470	nuclear transcription factor Y subunit, putative, expressed
	LOC_Os07g41720	nuclear transcription factor Y subunit, putative, expressed
	LOC_Os10g35200	katanin p80 WD40 repeat-containing subunit B1 homolog 1, putative, expressed
	LOC_Os12g42400	nuclear transcription factor Y subunit, putative, expressed
osa-miR169l	LOC_Os02g19970	aminotransferase, classes I and II, domain containing protein, expressed
	LOC_Os02g53620	nuclear transcription factor Y subunit, putative, expressed
	LOC_Os03g07880	nuclear transcription factor Y subunit, putative, expressed
	LOC_Os03g29760	nuclear transcription factor Y subunit, putative, expressed
	LOC_Os03g44540	nuclear transcription factor Y subunit, putative, expressed
	LOC_Os03g48970	nuclear transcription factor Y subunit, putative, expressed
	LOC_Os07g06470	nuclear transcription factor Y subunit, putative, expressed
	LOC_Os07g41720	nuclear transcription factor Y subunit, putative, expressed
	LOC_Os10g35200	katanin p80 WD40 repeat-containing subunit B1 homolog 1, putative, expressed
	LOC_Os12g42400	nuclear transcription factor Y subunit, putative, expressed
osa-miR169m	LOC_Os02g19970	aminotransferase, classes I and II, domain containing protein, expressed
	LOC_Os02g53620	nuclear transcription factor Y subunit, putative, expressed
	LOC_Os03g07880	nuclear transcription factor Y subunit, putative, expressed
	LOC_Os03g29760	nuclear transcription factor Y subunit, putative, expressed
	LOC_Os03g44540	nuclear transcription factor Y subunit, putative, expressed
	LOC_Os03g48970	nuclear transcription factor Y subunit, putative, expressed
	LOC_Os07g06470	nuclear transcription factor Y subunit, putative, expressed
	LOC_Os07g41720	nuclear transcription factor Y subunit, putative, expressed
	LOC_Os10g35200	katanin p80 WD40 repeat-containing subunit B1 homolog 1, putative, expressed
	LOC_Os12g42400	nuclear transcription factor Y subunit, putative, expressed
osa-miR169r-5p	LOC_Os02g53620	nuclear transcription factor Y subunit, putative, expressed
	LOC_Os03g07880	nuclear transcription factor Y subunit, putative, expressed
	LOC_Os03g29760	nuclear transcription factor Y subunit, putative, expressed
	LOC_Os03g44540	nuclear transcription factor Y subunit, putative, expressed
	LOC_Os03g48970	nuclear transcription factor Y subunit, putative, expressed
	LOC_Os06g08720	OsSCP32 - Putative Serine Carboxypeptidase homologue, expressed
	LOC_Os07g06470	nuclear transcription factor Y subunit, putative, expressed
	LOC_Os07g41720	nuclear transcription factor Y subunit, putative, expressed
	LOC_Os12g42400	nuclear transcription factor Y subunit, putative, expressed
	LOC_Os01g55500	nucleobase-ascorbate transporter, putative, expressed
osa-miR172a	LOC_Os02g56320	glycogen synthase 1, putative, expressed
	LOC_Os03g47650	ankyrin, putative, expressed
	LOC_Os03g57070	amine oxidase-related, putative, expressed
	LOC_Os03g60430	AP2 domain containing protein, expressed
	LOC_Os04g55560	AP2 domain containing protein, expressed
	LOC_Os05g03040	AP2 domain containing protein, expressed
	LOC_Os05g45980	expressed protein
	LOC_Os06g43220	AP2 domain containing protein, expressed
	LOC_Os06g49310	MATE efflux family protein, putative, expressed
	LOC_Os06g49500	integral membrane protein, putative, expressed
	LOC_Os06g49700	expressed protein
	LOC_Os07g13170	AP2 domain containing protein, expressed
	LOC_Os08g39630	helix-loop-helix DNA-binding domain containing protein, expressed
	LOC_Os11g43250	Leucine Rich Repeat family protein, expressed
	LOC_Os01g52120	expressed protein
osa-miR172d-3p	LOC_Os01g52120	expressed protein
	LOC_Os02g56320	glycogen synthase 1, putative, expressed
	LOC_Os03g47650	ankyrin, putative, expressed
	LOC_Os03g57070	amine oxidase-related, putative, expressed
	LOC_Os03g60430	AP2 domain containing protein, expressed
	LOC_Os04g55560	AP2 domain containing protein, expressed
	LOC_Os05g03040	AP2 domain containing protein, expressed
	LOC_Os05g45980	expressed protein
	LOC_Os06g43220	AP2 domain containing protein, expressed
	LOC_Os06g49310	MATE efflux family protein, putative, expressed
	LOC_Os06g49500	integral membrane protein, putative, expressed
	LOC_Os06g49700	expressed protein
	LOC_Os07g13170	AP2 domain containing protein, expressed
	LOC_Os08g39630	helix-loop-helix DNA-binding domain containing protein, expressed
	LOC_Os11g43250	Leucine Rich Repeat family protein, expressed
osa-miR1861h	LOC_Os05g51790	RecF/RecN/SMC N terminal domain containing protein, expressed
	LOC_Os09g09500	lectin-like receptor kinase, putative, expressed
	LOC_Os11g24290	OsSCP51 - Putative Serine Carboxypeptidase homologue, expressed
osa-miR1861j	LOC_Os05g51790	RecF/RecN/SMC N terminal domain containing protein, expressed
	LOC_Os09g09500	lectin-like receptor kinase, putative, expressed
	LOC_Os11g24290	OsSCP51 - Putative Serine Carboxypeptidase homologue, expressed
osa-miR1871	LOC_Os02g27350	expressed protein
	LOC_Os05g02350	endonuclease/exonuclease/phosphatase family domain containing protein, expressed
osa-miR1876	LOC_Os02g05890	EMB1303, putative, expressed
	LOC_Os03g57660	peptidase, putative, expressed
	LOC_Os04g02690	pattern formation protein EMB30, putative, expressed
	LOC_Os07g41090	histone deacetylase, putative, expressed
osa-miR319a-3p.2-3p	LOC_Os01g59660	MYB family transcription factor, putative, expressed
	LOC_Os03g57190	TCP family transcription factor, putative, expressed
	LOC_Os07g05720	TCP family transcription factor, putative, expressed
	LOC_Os08g16660	aspartic proteinase nepenthesin precursor, putative, expressed
	LOC_Os10g38060	phospholipase D, putative, expressed
	LOC_Os01g46984	expressed protein
osa-miR319b	LOC_Os01g46984	expressed protein
	LOC_Os01g59660	MYB family transcription factor, putative, expressed
	LOC_Os03g57190	TCP family transcription factor, putative, expressed
	LOC_Os07g05720	TCP family transcription factor, putative, expressed
	LOC_Os08g16660	aspartic proteinase nepenthesin precursor, putative, expressed
	LOC_Os10g38060	phospholipase D, putative, expressed
osa-miR394	LOC_Os01g69940	OsFBX32 - F-box domain containing protein, expressed
	LOC_Os02g36450	transporter family protein, putative, expressed
	LOC_Os03g14510	immature colon carcinoma transcript 1 protein precursor, putative, expressed
	LOC_Os05g51150	RNA polymerase sigma factor, putative, expressed
	LOC_Os07g03070	tetratricopeptide repeat containing protein, putative, expressed
	LOC_Os12g02850	expressed protein
osa-miR396a-5p	LOC_Os01g32750	TATA binding protein-associated factor, putative, expressed
	LOC_Os01g52640	suppressor of phythchrome A, putative, expressed
	LOC_Os04g52040	TNP1, putative, expressed
	LOC_Os04g57050	jasmonate O-methyltransferase, putative, expressed
	LOC_Os04g57070	jasmonate O-methyltransferase, putative, expressed
	LOC_Os06g28060	ATP-binding region, ATPase-like domain containing protein, expressed
	LOC_Os07g19320	stripe rust resistance protein Yr10, putative, expressed
	LOC_Os07g40820	PPR repeat domain containing protein, putative, expressed
	LOC_Os08g09110	NB-ARC domain containing protein, expressed
	LOC_Os08g40230	expressed protein
	LOC_Os08g41690	expressed protein
	LOC_Os11g19810	PWWP domain containing protein, expressed
	LOC_Os11g45410	expressed protein
	LOC_Os12g04070	expressed protein
	LOC_Os12g05860	Cupin domain containing protein, expressed
osa-miR396a-3p	LOC_Os01g40570	outer mitochondrial membrane porin, putative, expressed
	LOC_Os02g13270	Mpv17 / PMP22 family domain containing protein, expressed
	LOC_Os08g45210	Mpv17 / PMP22 family domain containing protein, expressed
	LOC_Os10g43075	expressed protein
	LOC_Os11g47130	protein transporter, putative, expressed
osa-miR396b-5p	LOC_Os01g32750	TATA binding protein-associated factor, putative, expressed
osa-miR396b-3p	LOC_Os02g13270	Mpv17 / PMP22 family domain containing protein, expressed
	LOC_Os08g45210	Mpv17 / PMP22 family domain containing protein, expressed
	LOC_Os10g43075	expressed protein
	LOC_Os11g47130	protein transporter, putative, expressed
osa-miR396c-3p	LOC_Os03g30300	6-phosphogluconolactonase, putative, expressed
	LOC_Os03g52630	endoglucanase, putative, expressed
	LOC_Os09g27700	microtubule associated protein, putative, expressed
	LOC_Os11g28990	TBC domain containing protein, expressed
	LOC_Os02g36520	OsFBK9 - F-box domain and kelch repeat containing protein, expressed
osa-miR3980a-3p	LOC_Os01g04250	expressed protein
	LOC_Os01g15580	disease resistance protein RGA2, putative, expressed
	LOC_Os01g19020	peroxidase precursor, putative, expressed
	LOC_Os02g03750	polygalacturonase, putative, expressed
	LOC_Os02g16839	expansin precursor, putative, expressed
	LOC_Os02g16809	expansin precursor, putative, expressed
	LOC_Os02g32140	AP2 domain containing protein, expressed
	LOC_Os02g49880	CCT/B-box zinc finger protein, putative, expressed
	LOC_Os03g12270	dehydrogenase, putative, expressed
	LOC_Os03g23960	IQ calmodulin-binding motif family protein, putative, expressed
	LOC_Os04g15920	dehydrogenase, putative, expressed
	LOC_Os05g03920	TKL_IRAK_DUF26-lf.3 - DUF26 kinases have homology to DUF26 containing loci, expressed
	LOC_Os05g39400	expressed protein
	LOC_Os05g51510	protein phosphatase 2C, putative, expressed
	LOC_Os06g17260	UDP-glucoronosyl and UDP-glucosyl transferase domain containing protein, expressed
	LOC_Os06g19340	expressed protein
	LOC_Os06g40890	polygalacturonase, putative, expressed
	LOC_Os07g42740	DUF1645 domain containing protein, putative, expressed
	LOC_Os07g45120	expressed protein
	LOC_Os08g34900	pectinesterase, putative, expressed
	LOC_Os08g35860	cytokinin dehydrogenase precursor, putative, expressed
	LOC_Os09g20579	expressed protein
	LOC_Os11g03160	glycosyl transferase, family 8, putative, expressed
	LOC_Os11g06934	expressed protein
	LOC_Os11g39260	NBS-LRR disease resistance protein, putative, expressed
osa-miR3980b-3p	LOC_Os01g04250	expressed protein
	LOC_Os01g15580	disease resistance protein RGA2, putative, expressed
	LOC_Os01g19020	peroxidase precursor, putative, expressed
	LOC_Os02g03750	polygalacturonase, putative, expressed
	LOC_Os02g16839	expansin precursor, putative, expressed
	LOC_Os02g16809	expansin precursor, putative, expressed
	LOC_Os02g32140	AP2 domain containing protein, expressed
	LOC_Os02g49880	CCT/B-box zinc finger protein, putative, expressed
	LOC_Os03g12270	dehydrogenase, putative, expressed
	LOC_Os03g23960	IQ calmodulin-binding motif family protein, putative, expressed
	LOC_Os04g15920	dehydrogenase, putative, expressed
	LOC_Os05g03920	TKL_IRAK_DUF26-lf.3 - DUF26 kinases have homology to DUF26 containing loci, expressed
	LOC_Os05g39400	expressed protein
	LOC_Os05g51510	protein phosphatase 2C, putative, expressed
	LOC_Os06g17260	UDP-glucoronosyl and UDP-glucosyl transferase domain containing protein, expressed
	LOC_Os06g19340	expressed protein
	LOC_Os06g40890	polygalacturonase, putative, expressed
	LOC_Os07g42740	DUF1645 domain containing protein, putative, expressed
	LOC_Os07g45120	expressed protein
	LOC_Os08g34900	pectinesterase, putative, expressed
	LOC_Os08g35860	cytokinin dehydrogenase precursor, putative, expressed
	LOC_Os09g20579	expressed protein
	LOC_Os11g03160	glycosyl transferase, family 8, putative, expressed
	LOC_Os11g06934	expressed protein
	LOC_Os11g39260	NBS-LRR disease resistance protein, putative, expressed
osa-miR398b	LOC_Os01g68770	selenium-binding protein, putative, expressed
	LOC_Os02g10750	CBL-interacting protein kinase, putative, expressed
	LOC_Os07g46990	copper/zinc superoxide dismutase, putative, expressed
	LOC_Os09g25100	CAMK_KIN1/SNF1/Nim1_like.35 - CAMK includes calcium/calmodulin depedent protein kinases, expressed
	LOC_Os11g09780	expressed protein
	LOC_Os01g42650	cytochrome c oxidase subunit 5B, mitochondrial precursor, putative, expressed
osa-miR399a	LOC_Os05g45350	dnaJ domain containing protein, expressed
	LOC_Os05g48390	ubiquitin conjugating enzyme protein, putative, expressed
	LOC_Os08g45000	inorganic phosphate transporter, putative, expressed
	LOC_Os09g02410	S-domain receptor-like protein kinase, putative, expressed
	LOC_Os10g31864	expressed protein
osa-miR399b	LOC_Os05g45350	dnaJ domain containing protein, expressed
	LOC_Os05g48390	ubiquitin conjugating enzyme protein, putative, expressed
	LOC_Os08g45000	inorganic phosphate transporter, putative, expressed
	LOC_Os09g02410	S-domain receptor-like protein kinase, putative, expressed
	LOC_Os10g31864	expressed protein
osa-miR399c	LOC_Os05g45350	dnaJ domain containing protein, expressed
	LOC_Os05g48390	ubiquitin conjugating enzyme protein, putative, expressed
	LOC_Os08g45000	inorganic phosphate transporter, putative, expressed
	LOC_Os09g02410	S-domain receptor-like protein kinase, putative, expressed
	LOC_Os10g31864	expressed protein
osa-miR399d	LOC_Os04g55230	tetratricopeptide repeat domain containing protein, putative, expressed
	LOC_Os05g45350	dnaJ domain containing protein, expressed
	LOC_Os05g48390	ubiquitin conjugating enzyme protein, putative, expressed
	LOC_Os06g17500	expressed protein
	LOC_Os08g45000	inorganic phosphate transporter, putative, expressed
	LOC_Os10g31864	expressed protein
	LOC_Os12g22220	expressed protein
	LOC_Os12g40440	expressed protein
osa-miR399j	LOC_Os04g55230	tetratricopeptide repeat domain containing protein, putative, expressed
	LOC_Os05g45350	dnaJ domain containing protein, expressed
	LOC_Os05g48390	ubiquitin conjugating enzyme protein, putative, expressed
	LOC_Os08g45000	inorganic phosphate transporter, putative, expressed
	LOC_Os10g31864	expressed protein
osa-miR5145	LOC_Os05g23670	transcription factor jumonji, putative, expressed
	LOC_Os05g43830	hydrolase, alpha/beta fold family domain containing protein, expressed
osa-miR531a	LOC_Os01g52214	ubiquinone oxidoreductase, putative, expressed
	LOC_Os04g55240	VQ domain containing protein, putative, expressed
	LOC_Os09g36600	nodulin, putative, expressed
osa-miR531b	LOC_Os01g08220	gibberellin 3-beta-dioxygenase 2-2, putative, expressed
	LOC_Os01g37760	glutamate dehydrogenase protein, putative, expressed
	LOC_Os01g40640	S1 RNA binding domain containing protein, expressed
	LOC_Os01g52214	ubiquinone oxidoreductase, putative, expressed
	LOC_Os01g59819	Os1bglu2 - beta-glucosidase homologue, similar to G. max isohydroxyurate hydrolase, expressed
	LOC_Os02g02160	expressed protein
	LOC_Os02g42720	expressed protein
	LOC_Os02g53450	expressed protein
	LOC_Os03g35360	expressed protein
	LOC_Os03g58010	acetyltransferase, GNAT family, putative, expressed
	LOC_Os04g31710	expressed protein
	LOC_Os04g53990	ethylene-responsive protein related, putative, expressed
	LOC_Os04g55240	VQ domain containing protein, putative, expressed
	LOC_Os04g56900	transferase family protein, putative, expressed
	LOC_Os05g13430	expressed protein
	LOC_Os05g23350	glycosyl hydrolase family 10 protein, putative, expressed
	LOC_Os05g32370	ATP-dependent RNA helicase, putative, expressed
	LOC_Os05g37640	expressed protein
	LOC_Os05g49940	expressed protein
	LOC_Os06g01590	lactate/malate dehydrogenase, putative, expressed
	LOC_Os06g01610	vacuolar-processing enzyme precursor, putative, expressed
	LOC_Os06g39960	bZIP transcription factor domain containing protein, expressed
	LOC_Os06g46690	exostosin family protein, putative, expressed
	LOC_Os07g09560	ankyrin repeat family protein, putative, expressed
	LOC_Os07g35350	glucan endo-1,3-beta-glucosidase precursor, putative, expressed
	LOC_Os07g43480	expressed protein
	LOC_Os07g45170	protein phosphatase 2C, putative, expressed
	LOC_Os08g02420	OsCML7 - Calmodulin-related calcium sensor protein, expressed
	LOC_Os08g06710	OsFBDUF42 - F-box and DUF domain containing protein, expressed
	LOC_Os08g09370	polyprenyl synthetase, putative, expressed
	LOC_Os08g37660	plastocyanin-like domain containing protein, putative, expressed
	LOC_Os09g30030	expressed protein
	LOC_Os09g36600	nodulin, putative, expressed
	LOC_Os10g07229	dehydrogenase, putative, expressed
	LOC_Os10g34420	lysM domain containing protein, putative, expressed
	LOC_Os10g35360	expressed protein
	LOC_Os11g08410	GATA zinc finger domain containing protein, expressed
	LOC_Os12g09790	cytochrome P450, putative, expressed
	LOC_Os12g13300	expressed protein
	LOC_Os12g19530	ATP-binding region, ATPase-like domain-containing protein, putative, expressed
	LOC_Os12g35610	respiratory burst oxidase, putative, expressed
osa-miR531c	LOC_Os01g52214	ubiquinone oxidoreductase, putative, expressed
	LOC_Os04g55240	VQ domain containing protein, putative, expressed
	LOC_Os09g36600	nodulin, putative, expressed
osa-miR5794	LOC_Os01g59890	pentatricopeptide, putative, expressed
	LOC_Os02g26814	UDP-N-acetylglucosamine transferase subunit ALG13, putative, expressed
	LOC_Os03g44440	cyclic nucleotide-gated ion channel, putative, expressed
	LOC_Os04g24940	expressed protein
	LOC_Os06g31500	hypothetical protein
	LOC_Os06g31580	hypothetical protein
	LOC_Os07g08420	bZIP transcription factor domain containing protein, expressed
	LOC_Os12g12854	expressed protein
	LOC_Os01g32550	hypothetical protein
osa-miR5825	LOC_Os01g48850	auxin-responsive protein, putative, expressed
	LOC_Os03g27830	expressed protein
	LOC_Os04g40740	kelch repeat protein, putative, expressed
	LOC_Os07g37680	expressed protein
	LOC_Os08g38320	AGC_PVPK_like_kin82y.14 - ACG kinases include homologs to PKA, PKG and PKC, expressed
	LOC_Os09g28710	expressed protein
	LOC_Os11g10870	dirigent, putative, expressed
osa-miR812n-3p	LOC_Os02g07960	STRUBBELIG-RECEPTOR FAMILY 3 precursor, putative, expressed
	LOC_Os03g08720	transferase family protein, putative, expressed
osa-miR812t	LOC_Os02g07960	STRUBBELIG-RECEPTOR FAMILY 3 precursor, putative, expressed
	LOC_Os03g08720	transferase family protein, putative, expressed
osa-miR812u	LOC_Os02g07960	STRUBBELIG-RECEPTOR FAMILY 3 precursor, putative, expressed
	LOC_Os03g08720	transferase family protein, putative, expressed
osa-miR815b	LOC_Os03g06760	exocyst complex component 6, putative, expressed
	LOC_Os03g07920	expressed protein
	LOC_Os03g38980	tRNA synthetases class II domain containing protein, expressed
	LOC_Os04g34360	serine/threonine-protein kinase receptor precursor, putative, expressed
	LOC_Os05g02990	expressed protein
	LOC_Os05g40910	expressed protein
	LOC_Os05g46954	expressed protein
	LOC_Os06g04070	pyridoxal-dependent decarboxylase protein, putative, expressed
	LOC_Os06g21099	expressed protein
	LOC_Os09g06719	expressed protein
	LOC_Os11g38000	NB-ARC domain containing protein, expressed
	LOC_Os01g65450	ubiquitin-like domain-containing CTD phosphatase 1, putative, expressed
osa-miR815c	LOC_Os01g65450	ubiquitin-like domain-containing CTD phosphatase 1, putative, expressed
	LOC_Os03g06760	exocyst complex component 6, putative, expressed
	LOC_Os03g07920	expressed protein
	LOC_Os03g38980	tRNA synthetases class II domain containing protein, expressed
	LOC_Os04g34360	serine/threonine-protein kinase receptor precursor, putative, expressed
	LOC_Os05g02990	expressed protein
	LOC_Os05g40910	expressed protein
	LOC_Os05g46954	expressed protein
	LOC_Os06g04070	pyridoxal-dependent decarboxylase protein, putative, expressed
	LOC_Os06g21099	expressed protein
	LOC_Os09g06719	expressed protein
	LOC_Os11g38000	NB-ARC domain containing protein, expressed
osa-miR1427	LOC_Os02g09960	LYK8, putative, expressed	DE miRNAs specifically identified in HJX
	LOC_Os02g39960	exostosin family protein, putative, expressed
	LOC_Os02g45740	expressed protein
	LOC_Os02g57540	60S ribosomal protein L28-1, putative, expressed
	LOC_Os03g04660	cytochrome P450 86A1, putative, expressed
	LOC_Os03g60120	AP2 domain containing protein, expressed
	LOC_Os04g32460	OsFBL16 - F-box domain and LRR containing protein, expressed
	LOC_Os04g32560	ATP-dependent Clp protease ATP-binding subunit clpA homolog CD4B,chloroplast precursor, putative, expressed
	LOC_Os04g41260	amine oxidase, flavin-containing, domain containing protein, expressed
	LOC_Os04g51360	oxidoreductase, 2OG-Fe oxygenase family protein, putative, expressed
	LOC_Os06g14810	3-ketoacyl-CoA synthase, putative, expressed
	LOC_Os06g15250	3-ketoacyl-CoA synthase, putative, expressed
	LOC_Os06g49340	OsFBDUF35 - F-box and DUF domain containing protein, expressed
	LOC_Os07g19444	regulatory protein, putative, expressed
	LOC_Os10g35390	acyltransferase, putative, expressed
	ChrUn.fgenesh.mRNA.16	expressed protein
	LOC_Os01g17170	magnesium-protoporphyrin IX monomethyl ester cyclase,chloroplast precursor, putative, expressed
osa-miR162a	LOC_Os05g03000	inner membrane protein alx, putative, expressed
	LOC_Os02g39080	expressed protein
osa-miR164a	LOC_Os01g62660	MYB family transcription factor, putative, expressed
	LOC_Os02g18620	expressed protein
	LOC_Os02g36880	No apical meristem protein, putative, expressed
	LOC_Os04g38720	no apical meristem protein, putative, expressed
	LOC_Os04g40970	DEAD-box ATP-dependent RNA helicase, putative, expressed
	LOC_Os04g59610	expressed protein
	LOC_Os06g23650	no apical meristem protein, putative, expressed
	LOC_Os06g46270	no apical meristem protein, putative, expressed
	LOC_Os06g49660	transferase family protein, putative, expressed
	LOC_Os08g10080	no apical meristem protein, putative, expressed
	LOC_Os09g07300	BIG, putative, expressed
	LOC_Os09g32920	expressed protein
	LOC_Os09g37700	proteophosphoglycan ppg4, putative, expressed
	LOC_Os10g42090	AGAP003819-PA, putative, expressed
	LOC_Os12g05260	phytosulfokines precursor, putative, expressed
	LOC_Os12g22270	expressed protein
	LOC_Os12g41680	No apical meristem protein, putative, expressed
osa-miR164b	LOC_Os01g62660	MYB family transcription factor, putative, expressed
	LOC_Os02g18620	expressed protein
	LOC_Os02g36880	No apical meristem protein, putative, expressed
	LOC_Os04g38720	no apical meristem protein, putative, expressed
	LOC_Os04g40970	DEAD-box ATP-dependent RNA helicase, putative, expressed
	LOC_Os04g59610	expressed protein
	LOC_Os06g23650	no apical meristem protein, putative, expressed
	LOC_Os06g46270	no apical meristem protein, putative, expressed
	LOC_Os06g49660	transferase family protein, putative, expressed
	LOC_Os08g10080	no apical meristem protein, putative, expressed
	LOC_Os09g07300	BIG, putative, expressed
	LOC_Os09g32920	expressed protein
	LOC_Os09g37700	proteophosphoglycan ppg4, putative, expressed
	LOC_Os10g42090	AGAP003819-PA, putative, expressed
	LOC_Os12g05260	phytosulfokines precursor, putative, expressed
	LOC_Os12g22270	expressed protein
	LOC_Os12g41680	No apical meristem protein, putative, expressed
osa-miR164f	LOC_Os02g18620	expressed protein
	LOC_Os02g36880	No apical meristem protein, putative, expressed
	LOC_Os04g38720	no apical meristem protein, putative, expressed
	LOC_Os04g40970	DEAD-box ATP-dependent RNA helicase, putative, expressed
	LOC_Os04g59610	expressed protein
	LOC_Os06g23650	no apical meristem protein, putative, expressed
	LOC_Os06g46270	no apical meristem protein, putative, expressed
	LOC_Os06g49660	transferase family protein, putative, expressed
	LOC_Os08g10080	no apical meristem protein, putative, expressed
	LOC_Os09g07300	BIG, putative, expressed
	LOC_Os09g32920	expressed protein
	LOC_Os09g37700	proteophosphoglycan ppg4, putative, expressed
	LOC_Os10g42090	AGAP003819-PA, putative, expressed
	LOC_Os12g05260	phytosulfokines precursor, putative, expressed
	LOC_Os12g22270	expressed protein
	LOC_Os12g41680	No apical meristem protein, putative, expressed
	LOC_Os01g62660	MYB family transcription factor, putative, expressed
osa-miR167a-5p	LOC_Os04g57610	auxin response factor, putative, expressed
	LOC_Os06g03830	retinol dehydrogenase, putative, expressed
	LOC_Os07g29820	NBS-LRR disease resistance protein, putative, expressed
	LOC_Os07g33790	glutamate receptor 3.4 precursor, putative, expressed
	LOC_Os01g63290	transporter, major facilitator family, putative, expressed
	LOC_Os09g37520	DUF630/DUF632 domains containing protein, putative, expressed
osa-miR167b	LOC_Os01g63290	transporter, major facilitator family, putative, expressed
	LOC_Os04g57610	auxin response factor, putative, expressed
	LOC_Os06g03830	retinol dehydrogenase, putative, expressed
	LOC_Os07g29820	NBS-LRR disease resistance protein, putative, expressed
	LOC_Os07g33790	glutamate receptor 3.4 precursor, putative, expressed
	LOC_Os09g37520	DUF630/DUF632 domains containing protein, putative, expressed
osa-miR167c-5p	LOC_Os01g63290	transporter, major facilitator family, putative, expressed
	LOC_Os04g57610	auxin response factor, putative, expressed
	LOC_Os06g03830	retinol dehydrogenase, putative, expressed
	LOC_Os07g29820	NBS-LRR disease resistance protein, putative, expressed
	LOC_Os07g33790	glutamate receptor 3.4 precursor, putative, expressed
	LOC_Os09g37520	DUF630/DUF632 domains containing protein, putative, expressed
osa-miR2275c	LOC_Os02g49980	ADP-ribosylation factor, putative, expressed
	LOC_Os07g46730	PPR repeat domain containing protein, putative, expressed
	LOC_Os11g30620	expressed protein
	LOC_Os01g53930	hexokinase, putative, expressed
osa-miR2275d	LOC_Os03g19480	SET domain containing protein, expressed
	LOC_Os03g31290	membrane-anchored ubiquitin-fold protein, putative, expressed
	LOC_Os03g62830	nuclear antigen, putative, expressed
	LOC_Os05g32180	acetyltransferase, GNAT family, putative, expressed
	LOC_Os09g17630	receptor-like protein kinase 2, putative, expressed
	LOC_Os12g06480	PHD-finger family protein, expressed
osa-miR390-5p	LOC_Os01g12790	receptor protein kinase, putative, expressed
	LOC_Os01g33110	receptor-like protein kinase 5 precursor, putative, expressed
	LOC_Os02g10100	leucine-rich repeat receptor protein kinase EXS precursor, putative, expressed
	LOC_Os03g51040	STRUBBELIG-RECEPTOR FAMILY 6 precursor, putative, expressed
	LOC_Os04g29960	OsWAK43 - OsWAK receptor-like protein kinase, expressed
	LOC_Os04g29990	OsWAK44 - OsWAK receptor-like protein kinase, expressed
	LOC_Os04g30060	wall-associated receptor kinase-like 10 precursor, putative, expressed
	LOC_Os04g45170	leucine-rich repeat family protein, putative, expressed
	LOC_Os04g58700	expressed protein
	LOC_Os05g33160	inactive receptor kinase At1g27190 precursor, putative, expressed
	LOC_Os06g03970	receptor-like protein kinase 5 precursor, putative, expressed
	LOC_Os06g45820	OsFtsH2 FtsH protease, homologue of AtFtsH2/8, expressed
	LOC_Os08g34650	receptor-like protein kinase precursor, putative, expressed
	LOC_Os08g42840	leucine rich repeat protein, putative, expressed
	LOC_Os11g36140	receptor-like protein kinase 2 precursor, putative, expressed
osa-miR393b-3p	LOC_Os02g01100	transmembrane amino acid transporter protein, putative, expressed
	LOC_Os03g09070	leucine rich repeat domain containing protein, putative, expressed
	LOC_Os04g58734	expressed protein
	LOC_Os08g09860	hydroxyacid oxidase 1, putative, expressed
	LOC_Os11g13910	expressed protein
	LOC_Os11g31980	OsSCP63 - Putative Serine Carboxypeptidase homologue, expressed
	LOC_Os01g07590	universal stress protein domain containing protein, putative, expressed
osa-miR396c-5p	LOC_Os01g32750	TATA binding protein-associated factor, putative, expressed
	LOC_Os04g52040	TNP1, putative, expressed
	LOC_Os04g56740	IQ calmodulin-binding motif family protein, putative, expressed
	LOC_Os04g57050	jasmonate O-methyltransferase, putative, expressed
	LOC_Os04g57070	jasmonate O-methyltransferase, putative, expressed
	LOC_Os06g04600	Brix domain containing protein, putative, expressed
	LOC_Os06g29740	OsFBX197 - F-box domain containing protein, expressed
	LOC_Os07g40820	PPR repeat domain containing protein, putative, expressed
	LOC_Os07g46370	WD domain, G-beta repeat domain containing protein, expressed
	LOC_Os08g40230	expressed protein
	LOC_Os11g45410	expressed protein
	LOC_Os12g10180	NBS-LRR type disease resistance protein Rps1-k-2, putative, expressed
	LOC_Os01g32090	PPR repeat domain containing protein, putative, expressed
osa-miR408-3p	LOC_Os01g02110	helix-loop-helix DNA-binding domain containing protein, expressed
	LOC_Os01g03530	multicopper oxidase domain containing protein, expressed
	LOC_Os01g16280	expressed protein
	LOC_Os02g08150	CCT/B-box zinc finger protein, putative, expressed
	LOC_Os02g43660	plastocyanin-like domain containing protein, putative, expressed
	LOC_Os02g49850	plastocyanin-like domain containing protein, putative, expressed
	LOC_Os03g05650	expressed protein
	LOC_Os03g07080	endonuclease/exonuclease/phosphatase family domain containing protein, expressed
	LOC_Os03g15340	plastocyanin-like domain containing protein, putative, expressed
	LOC_Os03g49820	expressed protein
	LOC_Os03g50140	plastocyanin-like domain containing protein, putative, expressed
	LOC_Os03g50160	plastocyanin-like domain containing protein, putative, expressed
	LOC_Os03g63390	plastocyanin-like domain containing protein, putative, expressed
	LOC_Os04g21490	conserved hypothetical protein
	LOC_Os05g12160	expressed protein
	LOC_Os05g24280	expressed protein
	LOC_Os05g26610	expressed protein
	LOC_Os06g11490	plastocyanin-like domain containing protein, putative, expressed
	LOC_Os06g15600	plastocyanin-like domain containing protein, putative, expressed
	LOC_Os06g31770	expressed protein
	LOC_Os07g43540	ORC6 - Putative origin recognition complex subunit 6, expressed
	LOC_Os08g37670	plastocyanin-like domain containing protein, putative, expressed
	LOC_Os11g20140	expressed protein
	LOC_Os11g25440	expressed protein
	LOC_Os11g27660	expressed protein
	LOC_Os12g02000	expressed protein
	LOC_Os12g19910	expressed protein
osa-miR528-5p	LOC_Os01g44330	laccase precursor protein, putative, expressed
	LOC_Os01g62600	laccase precursor protein, putative, expressed
	LOC_Os03g03724	expressed protein
	LOC_Os04g39120	copper amine oxidase, putative, expressed
	LOC_Os06g06050	OsFBL27 - F-box domain and LRR containing protein, expressed
	LOC_Os06g37150	L-ascorbate oxidase precursor, putative, expressed
	LOC_Os08g04310	plastocyanin-like domain containing protein, putative, expressed
	LOC_Os08g42640	zinc finger, C3HC4 type domain containing protein, expressed
	LOC_Os12g36620	pentatricopeptide, putative, expressed
	LOC_Os12g37430	PAPA-1-like conserved region family protein, expressed
	LOC_Os01g40150	eukaryotic translation initiation factor 5B, putative, expressed
osa-miR535-5p	LOC_Os03g13380	transmembrane 9 superfamily member, putative, expressed
	LOC_Os03g14880	expressed protein
	LOC_Os04g33560	expressed protein
	LOC_Os12g14110	expressed protein
	LOC_Os02g09080	expressed protein

## Sheet: Gene IDs
ID of target genes
LOC_Os05g32180	acetyltransferase, GNAT family, putative, expressed
LOC_Os06g49030	activator of 90 kDa heat shock protein ATPase homolog, putative, expressed
LOC_Os02g49980	ADP-ribosylation factor, putative, expressed
LOC_Os01g09200	AGC_AGC_other_NDRh_TRCd.1 - ACG kinases include homologs to PKA, PKG and PKC, expressed
LOC_Os08g38320	AGC_PVPK_like_kin82y.14 - ACG kinases include homologs to PKA, PKG and PKC, expressed
LOC_Os04g41260	amine oxidase, flavin-containing, domain containing protein, expressed
LOC_Os03g57070	amine oxidase-related, putative, expressed
LOC_Os02g19970	aminotransferase, classes I and II, domain containing protein, expressed
LOC_Os07g09560	ankyrin repeat family protein, putative, expressed
LOC_Os06g43220	AP2 domain containing protein, expressed
LOC_Os07g13170	AP2 domain containing protein, expressed
LOC_Os11g03540	AP2 domain containing protein, expressed
LOC_Os12g03290	AP2 domain containing protein, expressed
LOC_Os06g28060	ATP-binding region, ATPase-like domain containing protein, expressed
LOC_Os12g19530	ATP-binding region, ATPase-like domain-containing protein, putative, expressed
LOC_Os05g32370	ATP-dependent RNA helicase, putative, expressed
LOC_Os06g47150	auxin response factor 18, putative, expressed
LOC_Os02g41800	auxin response factor, putative, expressed
LOC_Os01g48850	auxin-responsive protein, putative, expressed
LOC_Os09g07300	BIG, putative, expressed
LOC_Os02g18690	BURP domain containing protein, expressed
LOC_Os07g08420	bZIP transcription factor domain containing protein, expressed
LOC_Os02g08140	CAMK_KIN1/SNF1/Nim1_like.14 - CAMK includes calcium/calmodulin depedent protein kinases, expressed
LOC_Os02g10750	CBL-interacting protein kinase, putative, expressed
LOC_Os02g08150	CCT/B-box zinc finger protein, putative, expressed
LOC_Os02g49880	CCT/B-box zinc finger protein, putative, expressed
LOC_Os04g39120	copper amine oxidase, putative, expressed
LOC_Os07g46990	copper/zinc superoxide dismutase, putative, expressed
LOC_Os12g05860	Cupin domain containing protein, expressed
LOC_Os01g42650	cytochrome c oxidase subunit 5B, mitochondrial precursor, putative, expressed
LOC_Os12g09790	cytochrome P450, putative, expressed
LOC_Os04g40970	DEAD-box ATP-dependent RNA helicase, putative, expressed
LOC_Os04g15920	dehydrogenase, putative, expressed
LOC_Os02g30620	dnaJ domain containing protein, expressed
LOC_Os09g37520	DUF630/DUF632 domains containing protein, putative, expressed
LOC_Os05g47780	E3 ubiquitin ligase, putative, expressed
LOC_Os03g52630	endoglucanase, putative, expressed
LOC_Os05g02350	endonuclease/exonuclease/phosphatase family domain containing protein, expressed
LOC_Os04g53990	ethylene-responsive protein related, putative, expressed
LOC_Os01g61190	exo70 exocyst complex subunit, putative, expressed
LOC_Os03g06760	exocyst complex component 6, putative, expressed
LOC_Os06g46690	exostosin family protein, putative, expressed
LOC_Os02g16839	expansin precursor, putative, expressed
LOC_Os01g04250	expressed protein
LOC_Os01g11430	expressed protein
LOC_Os01g16280	expressed protein
LOC_Os01g24420	expressed protein
LOC_Os01g42520	expressed protein
LOC_Os01g50230	expressed protein
LOC_Os02g02160	expressed protein
LOC_Os02g09080	expressed protein
LOC_Os02g18620	expressed protein
LOC_Os02g27350	expressed protein
LOC_Os02g39080	expressed protein
LOC_Os02g42720	expressed protein
LOC_Os02g49240	expressed protein
LOC_Os02g53450	expressed protein
LOC_Os03g05650	expressed protein
LOC_Os03g10290	expressed protein
LOC_Os03g35360	expressed protein
LOC_Os03g44835	expressed protein
LOC_Os04g23200	expressed protein
LOC_Os04g24940	expressed protein
LOC_Os04g33560	expressed protein
LOC_Os04g50840	expressed protein
LOC_Os04g57830	expressed protein
LOC_Os04g58734	expressed protein
LOC_Os04g59610	expressed protein
LOC_Os05g24280	expressed protein
LOC_Os05g26610	expressed protein
LOC_Os05g28690	expressed protein
LOC_Os05g37640	expressed protein
LOC_Os05g40910	expressed protein
LOC_Os05g49940	expressed protein
LOC_Os07g25730	expressed protein
LOC_Os07g33120	expressed protein
LOC_Os07g37680	expressed protein
LOC_Os07g45120	expressed protein
LOC_Os08g41690	expressed protein
LOC_Os08g42210	expressed protein
LOC_Os09g06719	expressed protein
LOC_Os09g20579	expressed protein
LOC_Os09g25520	expressed protein
LOC_Os09g29160	expressed protein
LOC_Os10g31864	expressed protein
LOC_Os11g06934	expressed protein
LOC_Os11g09780	expressed protein
LOC_Os11g13910	expressed protein
LOC_Os11g20140	expressed protein
LOC_Os11g25440	expressed protein
LOC_Os11g27660	expressed protein
LOC_Os11g30620	expressed protein
LOC_Os11g45410	expressed protein
LOC_Os12g02000	expressed protein
LOC_Os12g04070	expressed protein
LOC_Os12g12854	expressed protein
LOC_Os12g22220	expressed protein
LOC_Os12g22270	expressed protein
ChrUn.fgenesh.mRNA.16	expressed protein
LOC_Os10g08580	FAD binding domain of DNA photolyase domain containing protein, expressed
LOC_Os07g35350	glucan endo-1,3-beta-glucosidase precursor, putative, expressed
LOC_Os01g37760	glutamate dehydrogenase protein, putative, expressed
LOC_Os07g33790	glutamate receptor 3.4 precursor, putative, expressed
LOC_Os02g56320	glycogen synthase 1, putative, expressed
LOC_Os05g23350	glycosyl hydrolase family 10 protein, putative, expressed
LOC_Os02g01590	glycosyl hydrolases, putative, expressed
LOC_Os11g03160	glycosyl transferase, family 8, putative, expressed
LOC_Os02g45570	growth regulating factor protein, putative, expressed
LOC_Os02g53690	growth regulating factor protein, putative, expressed
LOC_Os03g47140	growth regulating factor protein, putative, expressed
LOC_Os04g48510	growth regulating factor protein, putative, expressed
LOC_Os12g29980	growth regulating factor protein, putative, expressed
LOC_Os04g24190	growth-regulating factor 11, putative, expressed
LOC_Os04g51190	growth-regulating factor, putative, expressed
LOC_Os06g02560	growth-regulating factor, putative, expressed
LOC_Os03g14260	guanine nucleotide exchange family protein, putative, expressed
LOC_Os01g02110	helix-loop-helix DNA-binding domain containing protein, expressed
LOC_Os08g39630	helix-loop-helix DNA-binding domain containing protein, expressed
LOC_Os01g32550	hypothetical protein
LOC_Os03g55094	hypothetical protein
LOC_Os06g31500	hypothetical protein
LOC_Os03g14510	immature colon carcinoma transcript 1 protein precursor, putative, expressed
LOC_Os05g33160	inactive receptor kinase At1g27190 precursor, putative, expressed
LOC_Os03g23960	IQ calmodulin-binding motif family protein, putative, expressed
LOC_Os06g21820	jasmonate O-methyltransferase, putative, expressed
LOC_Os10g35200	katanin p80 WD40 repeat-containing subunit B1 homolog 1, putative, expressed
LOC_Os01g62600	laccase precursor protein, putative, expressed
LOC_Os01g63190	laccase precursor protein, putative, expressed
LOC_Os01g63200	laccase precursor protein, putative, expressed
LOC_Os03g16610	laccase precursor protein, putative, expressed
LOC_Os05g38420	laccase precursor protein, putative, expressed
LOC_Os11g48060	laccase-22 precursor, putative, expressed
LOC_Os01g63180	laccase-6 precursor, putative, expressed
LOC_Os06g01590	lactate/malate dehydrogenase, putative, expressed
LOC_Os11g43250	Leucine Rich Repeat family protein, expressed
LOC_Os12g10740	leucine-rich repeat family protein, putative, expressed
LOC_Os02g10100	leucine-rich repeat receptor protein kinase EXS precursor, putative, expressed
LOC_Os02g09960	LYK8, putative, expressed
LOC_Os10g34420	lysM domain containing protein, putative, expressed
LOC_Os02g45380	MATE domain containing protein, expressed
LOC_Os04g48290	MATE efflux family protein, putative, expressed
LOC_Os06g49310	MATE efflux family protein, putative, expressed
LOC_Os03g31290	membrane-anchored ubiquitin-fold protein, putative, expressed
LOC_Os09g27700	microtubule associated protein, putative, expressed
LOC_Os01g03530	multicopper oxidase domain containing protein, expressed
LOC_Os01g12700	MYB family transcription factor, putative
LOC_Os01g59660	MYB family transcription factor, putative, expressed
LOC_Os01g62660	MYB family transcription factor, putative, expressed
LOC_Os03g38210	MYB family transcription factor, putative, expressed
LOC_Os06g46560	myb-like DNA-binding domain containing protein, expressed
LOC_Os11g38000	NB-ARC domain containing protein, expressed
LOC_Os07g29820	NBS-LRR disease resistance protein, putative, expressed
LOC_Os11g39260	NBS-LRR disease resistance protein, putative, expressed
LOC_Os05g25960	no apical meristem protein, expressed
LOC_Os02g36880	No apical meristem protein, putative, expressed
LOC_Os04g38720	no apical meristem protein, putative, expressed
LOC_Os06g46270	no apical meristem protein, putative, expressed
LOC_Os08g10080	no apical meristem protein, putative, expressed
LOC_Os09g08440	nodulin MtN3 family protein, putative, expressed
LOC_Os09g36600	nodulin, putative, expressed
LOC_Os03g44540	nuclear transcription factor Y subunit, putative, expressed
LOC_Os07g06470	nuclear transcription factor Y subunit, putative, expressed
LOC_Os12g42400	nuclear transcription factor Y subunit, putative, expressed
LOC_Os07g43540	ORC6 - Putative origin recognition complex subunit 6, expressed
LOC_Os01g59819	Os1bglu2 - beta-glucosidase homologue, similar to G. max isohydroxyurate hydrolase, expressed
LOC_Os03g21380	OsCML27 - Calmodulin-related calcium sensor protein, expressed
LOC_Os08g02420	OsCML7 - Calmodulin-related calcium sensor protein, expressed
LOC_Os05g34460	OsDegp7 - Putative Deg protease homologue, expressed
LOC_Os08g06710	OsFBDUF42 - F-box and DUF domain containing protein, expressed
LOC_Os02g36520	OsFBK9 - F-box domain and kelch repeat containing protein, expressed
LOC_Os06g45820	OsFtsH2 FtsH protease, homologue of AtFtsH2/8, expressed
LOC_Os11g24290	OsSCP51 - Putative Serine Carboxypeptidase homologue, expressed
LOC_Os11g31980	OsSCP63 - Putative Serine Carboxypeptidase homologue, expressed
LOC_Os01g40570	outer mitochondrial membrane porin, putative, expressed
LOC_Os04g51360	oxidoreductase, 2OG-Fe oxygenase family protein, putative, expressed
LOC_Os04g02690	pattern formation protein EMB30, putative, expressed
LOC_Os01g19020	peroxidase precursor, putative, expressed
LOC_Os10g38060	phospholipase D, putative, expressed
LOC_Os02g34560	plant neutral invertase domain containing protein, expressed
LOC_Os02g49850	plastocyanin-like domain containing protein, putative, expressed
LOC_Os03g15340	plastocyanin-like domain containing protein, putative, expressed
LOC_Os03g63390	plastocyanin-like domain containing protein, putative, expressed
LOC_Os06g11490	plastocyanin-like domain containing protein, putative, expressed
LOC_Os08g04310	plastocyanin-like domain containing protein, putative, expressed
LOC_Os08g37670	plastocyanin-like domain containing protein, putative, expressed
LOC_Os01g32090	PPR repeat domain containing protein, putative, expressed
LOC_Os07g46730	PPR repeat domain containing protein, putative, expressed
LOC_Os02g49730	pre-mRNA processing ribonucleoprotein, binding region, putative, expressed
LOC_Os01g49580	Protein kinase domain containing protein, expressed
LOC_Os01g49614	Protein kinase domain containing protein, expressed
LOC_Os10g40100	protein kinase, putative, expressed
LOC_Os05g51510	protein phosphatase 2C, putative, expressed
LOC_Os07g45170	protein phosphatase 2C, putative, expressed
LOC_Os11g47130	protein transporter, putative, expressed
LOC_Os11g07430	proteophosphoglycan ppg1, putative, expressed
LOC_Os09g37700	proteophosphoglycan ppg4, putative, expressed
LOC_Os11g19810	PWWP domain containing protein, expressed
LOC_Os08g14940	receptor kinase, putative, expressed
LOC_Os01g12790	receptor protein kinase, putative, expressed
LOC_Os11g36140	receptor-like protein kinase 2 precursor, putative, expressed
LOC_Os09g17630	receptor-like protein kinase 2, putative, expressed
LOC_Os05g51790	RecF/RecN/SMC N terminal domain containing protein, expressed
LOC_Os12g35610	respiratory burst oxidase, putative, expressed
LOC_Os08g28410	retinal pigment epithelial membrane protein, expressed
LOC_Os08g01640	Rf1, mitochondrial precursor, putative, expressed
LOC_Os08g01650	Rf1, mitochondrial precursor, putative, expressed
LOC_Os08g01870	Rf1, mitochondrial precursor, putative, expressed
LOC_Os10g35230	Rf1, mitochondrial precursor, putative, expressed
LOC_Os10g35240	Rf1, mitochondrial precursor, putative, expressed
LOC_Os05g51150	RNA polymerase sigma factor, putative, expressed
LOC_Os01g40640	S1 RNA binding domain containing protein, expressed
LOC_Os07g03590	SCP-like extracellular protein, expressed
LOC_Os01g68770	selenium-binding protein, putative, expressed
LOC_Os03g19480	SET domain containing protein, expressed
LOC_Os01g64280	sorting nexin 1, putative, expressed
LOC_Os06g01304	spotted leaf 11, putative, expressed
LOC_Os03g01890	START domain containing protein, expressed
LOC_Os12g41860	START domain containing protein, expressed
LOC_Os07g19320	stripe rust resistance protein Yr10, putative, expressed
LOC_Os03g51040	STRUBBELIG-RECEPTOR FAMILY 6 precursor, putative, expressed
LOC_Os01g52640	suppressor of phythchrome A, putative, expressed
LOC_Os01g32750	TATA binding protein-associated factor, putative, expressed
LOC_Os11g28990	TBC domain containing protein, expressed
LOC_Os03g57190	TCP family transcription factor, putative, expressed
LOC_Os04g55230	tetratricopeptide repeat domain containing protein, putative, expressed
LOC_Os03g13380	transmembrane 9 superfamily member, putative, expressed
LOC_Os02g01100	transmembrane amino acid transporter protein, putative, expressed
LOC_Os05g40700	transmembrane protein 56, putative, expressed
LOC_Os02g36450	transporter family protein, putative, expressed
LOC_Os01g52214	ubiquinone oxidoreductase, putative, expressed
LOC_Os05g48390	ubiquitin conjugating enzyme protein, putative, expressed
LOC_Os08g33630	uncharacterized protein family UPF0016 domain containing protein, expressed
LOC_Os01g07590	universal stress protein domain containing protein, putative, expressed
LOC_Os06g01610	vacuolar-processing enzyme precursor, putative, expressed
LOC_Os07g46370	WD domain, G-beta repeat domain containing protein, expressed
LOC_Os08g12760	YT521-B, putative, expressed
LOC_Os08g42640	zinc finger, C3HC4 type domain containing protein, expressed
LOC_Os10g05230	zinc finger, C3HC4 type domain containing protein, expressed
LOC_Os02g49670	zinc knuckle family protein, expressed
LOC_Os07g39310	ZOS7-06 - C2H2 zinc finger protein, expressed
