# Supplementary material for: Integrating Small RNA Sequencing with QTL Mapping for Identification of miRNAs and Their Target Genes Associated with Heat Tolerance at the Flowering Stage in Rice
Source: Front Plant Sci. 2017 Jan 24;8:43. doi: 10.3389/fpls.2017.00043 (PMC5258760; doi:10.3389/fpls.2017.00043)
Supplement: Supplementary file 9 [file Table9.XLSX]

## Sheet: Sheet1
Table S9. GO enrichment analysis of the predicted targets of 102 DE miRNAs (biological process).
HJX
Description	No.Background	GO-ID	Input Numbers	p-value	FDR	Genes in test set	Target related significantly expressed miRNAs
METABOLIC_PROCESS	9541	GO:0008152 metabolic process, GOslim:biological_process	72	1.47e-09	5.07e-08	LOC_Os01g09200,LOC_Os05g25960,LOC_Os02g10100,LOC_Os05g34460,LOC_Os01g62660,LOC_Os08g17784,LOC_Os04g40970,LOC_Os06g03970,LOC_Os04g29990,LOC_Os02g16040,LOC_Os10g35390,LOC_Os12g41860,LOC_Os04g29680,LOC_Os03g39432,LOC_Os04g38720,LOC_Os10g33960,LOC_Os04g46384,LOC_Os04g30060,LOC_Os06g45820,LOC_Os04g29960,LOC_Os06g14810,LOC_Os05g51670,LOC_Os01g12790,LOC_Os12g41680,LOC_Os05g32180,LOC_Os02g08140,LOC_Os06g…	osa-miR528-3p_x000D_ ,osa-miR164d_x000D_ ,osa-miR390-5p_x000D_ ,osa-miR166i-3p_x000D_ ,osa-miR164a_x000D_ ,osa-miR164d_x000D_ ,osa-miR164a_x000D_ ,osa-miR390-5p_x000D_ ,osa-miR390-5p_x000D_ ,osa-miR1427_x000D_ ,osa-miR166i-3p_x000D_ ,osa-miR528-3p_x000D_ ,osa-miR164a_x000D_ ,osa-miR166i-3p_x000D_ ,osa-miR159a.1_x000D_ ,osa-miR390-5p_x000D_ ,osa-miR390-5p_x000D_ ,osa-miR390-5p_x000D_ ,osa-miR1427_…
PRIMARY_METABOLIC_PROCESS	7728	GO:0044238 primary metabolic process, GOslim:biological_process	62	3.35e-09	1.07e-07	LOC_Os01g09200,LOC_Os05g25960,LOC_Os02g10100,LOC_Os05g34460,LOC_Os01g62660,LOC_Os08g17784,LOC_Os04g40970,LOC_Os06g03970,LOC_Os04g29990,LOC_Os02g16040,LOC_Os12g41860,LOC_Os04g29680,LOC_Os03g39432,LOC_Os04g38720,LOC_Os10g33960,LOC_Os04g46384,LOC_Os04g30060,LOC_Os06g45820,LOC_Os04g29960,LOC_Os05g51670,LOC_Os01g12790,LOC_Os12g41680,LOC_Os02g08140,LOC_Os06g23650,LOC_Os11g04800,LOC_Os06g40330,LOC_Os04g…	osa-miR528-3p_x000D_ ,osa-miR164d_x000D_ ,osa-miR390-5p_x000D_ ,osa-miR166i-3p_x000D_ ,osa-miR164a_x000D_ ,osa-miR164d_x000D_ ,osa-miR164a_x000D_ ,osa-miR390-5p_x000D_ ,osa-miR390-5p_x000D_ ,osa-miR166i-3p_x000D_ ,osa-miR528-3p_x000D_ ,osa-miR164a_x000D_ ,osa-miR166i-3p_x000D_ ,osa-miR159a.1_x000D_ ,osa-miR390-5p_x000D_ ,osa-miR390-5p_x000D_ ,osa-miR390-5p_x000D_ ,osa-miR396e-5p_x000D_ ,osa-miR39…
MACROMOLECULE_METABOLIC_PROCESS	6374	GO:0043170 macromolecule metabolic process, GOslim:biological_process	60	1.29e-11	6.19e-10	LOC_Os01g09200,LOC_Os05g25960,LOC_Os02g10100,LOC_Os05g34460,LOC_Os01g62660,LOC_Os08g17784,LOC_Os04g40970,LOC_Os06g03970,LOC_Os04g29990,LOC_Os02g16040,LOC_Os12g41860,LOC_Os04g29680,LOC_Os03g39432,LOC_Os04g38720,LOC_Os10g33960,LOC_Os04g46384,LOC_Os04g30060,LOC_Os06g45820,LOC_Os04g29960,LOC_Os01g12790,LOC_Os12g41680,LOC_Os02g08140,LOC_Os06g23650,LOC_Os11g04800,LOC_Os06g40330,LOC_Os04g58010,LOC_Os12g…	osa-miR528-3p_x000D_ ,osa-miR164d_x000D_ ,osa-miR390-5p_x000D_ ,osa-miR166i-3p_x000D_ ,osa-miR164a_x000D_ ,osa-miR164d_x000D_ ,osa-miR164a_x000D_ ,osa-miR390-5p_x000D_ ,osa-miR390-5p_x000D_ ,osa-miR166i-3p_x000D_ ,osa-miR528-3p_x000D_ ,osa-miR164a_x000D_ ,osa-miR166i-3p_x000D_ ,osa-miR159a.1_x000D_ ,osa-miR390-5p_x000D_ ,osa-miR390-5p_x000D_ ,osa-miR390-5p_x000D_ ,osa-miR390-5p_x000D_ ,osa-miR164…
CELLULAR_METABOLIC_PROCESS	6576	GO:0044237 cellular metabolic process, GOslim:biological_process	59	1.36e-10	6.19e-09	LOC_Os01g09200,LOC_Os05g25960,LOC_Os02g10100,LOC_Os01g62660,LOC_Os08g17784,LOC_Os04g40970,LOC_Os06g03970,LOC_Os04g29990,LOC_Os02g16040,LOC_Os12g41860,LOC_Os04g29680,LOC_Os03g39432,LOC_Os04g38720,LOC_Os10g33960,LOC_Os04g46384,LOC_Os04g30060,LOC_Os04g29960,LOC_Os05g51670,LOC_Os01g12790,LOC_Os12g41680,LOC_Os02g08140,LOC_Os06g23650,LOC_Os06g40330,LOC_Os04g58010,LOC_Os12g03290,LOC_Os01g02110,LOC_Os11g…	osa-miR528-3p_x000D_ ,osa-miR164d_x000D_ ,osa-miR390-5p_x000D_ ,osa-miR164a_x000D_ ,osa-miR164d_x000D_ ,osa-miR164a_x000D_ ,osa-miR390-5p_x000D_ ,osa-miR390-5p_x000D_ ,osa-miR166i-3p_x000D_ ,osa-miR528-3p_x000D_ ,osa-miR164a_x000D_ ,osa-miR166i-3p_x000D_ ,osa-miR159a.1_x000D_ ,osa-miR390-5p_x000D_ ,osa-miR390-5p_x000D_ ,osa-miR396e-5p_x000D_ ,osa-miR390-5p_x000D_ ,osa-miR164a_x000D_ ,osa-miR528-3…
CELLULAR_MACROMOLECULE_METABOLIC_PROCESS	5328	GO:0044260 cellular macromolecule metabolic process, GOslim:biological_process	56	1.08e-12	1.06e-10	LOC_Os01g09200,LOC_Os05g25960,LOC_Os02g10100,LOC_Os01g62660,LOC_Os08g17784,LOC_Os04g40970,LOC_Os06g03970,LOC_Os04g29990,LOC_Os02g16040,LOC_Os12g41860,LOC_Os04g29680,LOC_Os03g39432,LOC_Os04g38720,LOC_Os10g33960,LOC_Os04g46384,LOC_Os04g30060,LOC_Os04g29960,LOC_Os01g12790,LOC_Os12g41680,LOC_Os02g08140,LOC_Os06g23650,LOC_Os06g40330,LOC_Os04g58010,LOC_Os12g03290,LOC_Os01g02110,LOC_Os11g03540,LOC_Os02g…	osa-miR528-3p_x000D_ ,osa-miR164d_x000D_ ,osa-miR390-5p_x000D_ ,osa-miR164a_x000D_ ,osa-miR164d_x000D_ ,osa-miR164a_x000D_ ,osa-miR390-5p_x000D_ ,osa-miR390-5p_x000D_ ,osa-miR166i-3p_x000D_ ,osa-miR528-3p_x000D_ ,osa-miR164a_x000D_ ,osa-miR166i-3p_x000D_ ,osa-miR159a.1_x000D_ ,osa-miR390-5p_x000D_ ,osa-miR390-5p_x000D_ ,osa-miR390-5p_x000D_ ,osa-miR164a_x000D_ ,osa-miR528-3p_x000D_ ,osa-miR164a_x…
NITROGEN_COMPOUND_METABOLIC_PROCESS	2897	GO:0006807 nitrogen compound metabolic process, GOslim:biological_process	35	1.26e-09	4.53e-08	LOC_Os05g25960,LOC_Os01g62660,LOC_Os04g40970,LOC_Os12g41860,LOC_Os03g39432,LOC_Os04g38720,LOC_Os10g33960,LOC_Os04g46384,LOC_Os12g41680,LOC_Os06g23650,LOC_Os06g40330,LOC_Os04g58010,LOC_Os12g03290,LOC_Os01g02110,LOC_Os11g03540,LOC_Os04g39120,LOC_Os01g17170,LOC_Os02g36880,LOC_Os01g32750,LOC_Os03g43930,LOC_Os01g12700,LOC_Os04g32560,LOC_Os01g59660,LOC_Os04g57610,LOC_Os06g46560,LOC_Os06g46270,LOC_Os07g…	osa-miR164d_x000D_ ,osa-miR164a_x000D_ ,osa-miR164a_x000D_ ,osa-miR166i-3p_x000D_ ,osa-miR528-3p_x000D_ ,osa-miR164a_x000D_ ,osa-miR166i-3p_x000D_ ,osa-miR159a.1_x000D_ ,osa-miR164a_x000D_ ,osa-miR164a_x000D_ ,osa-miR159a.1_x000D_ ,osa-miR396e-5p_x000D_ ,osa-miR408-3p_x000D_ ,osa-miR396e-5p_x000D_ ,osa-miR528-5p_x000D_ ,osa-miR1427_x000D_ ,osa-miR164a_x000D_ ,osa-miR396a-5p_x000D_ ,osa-miR166i-3p…
BIOSYNTHETIC_PROCESS	3274	GO:0009058 biosynthetic process, GOslim:biological_process	35	2.67e-08	7.97e-07	LOC_Os05g25960,LOC_Os01g62660,LOC_Os08g17784,LOC_Os12g41860,LOC_Os03g39432,LOC_Os04g38720,LOC_Os10g33960,LOC_Os04g46384,LOC_Os12g41680,LOC_Os06g23650,LOC_Os06g40330,LOC_Os04g58010,LOC_Os12g03290,LOC_Os01g02110,LOC_Os11g03540,LOC_Os01g17170,LOC_Os02g36880,LOC_Os01g32750,LOC_Os03g43930,LOC_Os01g12700,LOC_Os01g59660,LOC_Os04g57610,LOC_Os06g46560,LOC_Os06g46270,LOC_Os04g52040,LOC_Os07g43540,LOC_Os03g…	osa-miR164d_x000D_ ,osa-miR164a_x000D_ ,osa-miR164d_x000D_ ,osa-miR166i-3p_x000D_ ,osa-miR528-3p_x000D_ ,osa-miR164a_x000D_ ,osa-miR166i-3p_x000D_ ,osa-miR159a.1_x000D_ ,osa-miR164a_x000D_ ,osa-miR164a_x000D_ ,osa-miR159a.1_x000D_ ,osa-miR396e-5p_x000D_ ,osa-miR408-3p_x000D_ ,osa-miR396e-5p_x000D_ ,osa-miR1427_x000D_ ,osa-miR164a_x000D_ ,osa-miR396a-5p_x000D_ ,osa-miR166i-3p_x000D_ ,osa-miR159a.1…
MACROMOLECULE_BIOSYNTHETIC_PROCESS	2550	GO:0009059 macromolecule biosynthetic process, GOslim:biological_process	33	7.45e-10	2.93e-08	LOC_Os05g25960,LOC_Os01g62660,LOC_Os08g17784,LOC_Os12g41860,LOC_Os03g39432,LOC_Os04g38720,LOC_Os10g33960,LOC_Os04g46384,LOC_Os12g41680,LOC_Os06g23650,LOC_Os06g40330,LOC_Os04g58010,LOC_Os12g03290,LOC_Os01g02110,LOC_Os11g03540,LOC_Os02g36880,LOC_Os01g32750,LOC_Os03g43930,LOC_Os01g12700,LOC_Os01g59660,LOC_Os04g57610,LOC_Os06g46560,LOC_Os06g46270,LOC_Os04g52040,LOC_Os07g43540,LOC_Os03g38210,LOC_Os08g…	osa-miR164d_x000D_ ,osa-miR164a_x000D_ ,osa-miR164d_x000D_ ,osa-miR166i-3p_x000D_ ,osa-miR528-3p_x000D_ ,osa-miR164a_x000D_ ,osa-miR166i-3p_x000D_ ,osa-miR159a.1_x000D_ ,osa-miR164a_x000D_ ,osa-miR164a_x000D_ ,osa-miR159a.1_x000D_ ,osa-miR396e-5p_x000D_ ,osa-miR408-3p_x000D_ ,osa-miR396e-5p_x000D_ ,osa-miR164a_x000D_ ,osa-miR396a-5p_x000D_ ,osa-miR166i-3p_x000D_ ,osa-miR159a.1_x000D_ ,osa-miR159a…
BIOLOGICAL_REGULATION	2100	GO:0065007 biological regulation, GOslim:biological_process	34	1.1e-12	1.06e-10	LOC_Os11g05540,LOC_Os05g25960,LOC_Os01g62660,LOC_Os02g16040,LOC_Os12g41860,LOC_Os03g39432,LOC_Os04g38720,LOC_Os10g33960,LOC_Os04g46384,LOC_Os12g41680,LOC_Os02g08140,LOC_Os06g23650,LOC_Os06g40330,LOC_Os04g58010,LOC_Os12g03290,LOC_Os01g02110,LOC_Os11g03540,LOC_Os02g36880,LOC_Os01g32750,LOC_Os03g43930,LOC_Os01g12700,LOC_Os01g59660,LOC_Os04g57610,LOC_Os06g46560,LOC_Os06g46270,LOC_Os03g38210,LOC_Os08g…	osa-miR159a.1_x000D_ ,osa-miR164d_x000D_ ,osa-miR164a_x000D_ ,osa-miR166i-3p_x000D_ ,osa-miR528-3p_x000D_ ,osa-miR164a_x000D_ ,osa-miR166i-3p_x000D_ ,osa-miR159a.1_x000D_ ,osa-miR164a_x000D_ ,osa-miR528-3p_x000D_ ,osa-miR164a_x000D_ ,osa-miR159a.1_x000D_ ,osa-miR396e-5p_x000D_ ,osa-miR408-3p_x000D_ ,osa-miR396e-5p_x000D_ ,osa-miR164a_x000D_ ,osa-miR396a-5p_x000D_ ,osa-miR166i-3p_x000D_ ,osa-miR15…
GENE_EXPRESSION	2459	GO:0010467 gene expression, GOslim:biological_process	32	1.22e-09	4.53e-08	LOC_Os05g25960,LOC_Os01g62660,LOC_Os08g17784,LOC_Os12g41860,LOC_Os03g39432,LOC_Os04g38720,LOC_Os10g33960,LOC_Os04g46384,LOC_Os12g41680,LOC_Os06g23650,LOC_Os06g40330,LOC_Os04g58010,LOC_Os12g03290,LOC_Os01g02110,LOC_Os11g03540,LOC_Os02g36880,LOC_Os01g32750,LOC_Os03g43930,LOC_Os01g12700,LOC_Os01g59660,LOC_Os04g57610,LOC_Os06g46560,LOC_Os06g46270,LOC_Os04g52040,LOC_Os03g38210,LOC_Os08g10080,LOC_Os03g…	osa-miR164d_x000D_ ,osa-miR164a_x000D_ ,osa-miR164d_x000D_ ,osa-miR166i-3p_x000D_ ,osa-miR528-3p_x000D_ ,osa-miR164a_x000D_ ,osa-miR166i-3p_x000D_ ,osa-miR159a.1_x000D_ ,osa-miR164a_x000D_ ,osa-miR164a_x000D_ ,osa-miR159a.1_x000D_ ,osa-miR396e-5p_x000D_ ,osa-miR408-3p_x000D_ ,osa-miR396e-5p_x000D_ ,osa-miR164a_x000D_ ,osa-miR396a-5p_x000D_ ,osa-miR166i-3p_x000D_ ,osa-miR159a.1_x000D_ ,osa-miR159a…
GXN
Description	No.Background	GO-ID	Input Numbers	p-value	FDR	Genes in test set	Target related significantly expressed miRNAs
METABOLIC_PROCESS	9541	GO:0008152 metabolic process, GOslim:biological_process	119	2.28e-16	1.79e-14	LOC_Os01g09200,LOC_Os01g49614,LOC_Os06g01304,LOC_Os05g25960,LOC_Os03g12270,LOC_Os01g52214,LOC_Os05g34460,LOC_Os06g17260,LOC_Os05g51790,LOC_Os11g08410,LOC_Os05g37640,LOC_Os10g38060,LOC_Os04g40970,LOC_Os02g07960,LOC_Os12g10740,LOC_Os01g04250,LOC_Os03g44540,LOC_Os03g57660,LOC_Os03g60430,LOC_Os02g16040,LOC_Os06g43220,LOC_Os05g51150,LOC_Os07g13170,LOC_Os06g01610,LOC_Os04g55560,LOC_Os10g40100,LOC_Os03g…	osa-miR528-3p_x000D_ ,osa-miR1425-5p_x000D_ ,osa-miR166a-5p_x000D_ ,osa-miR164d_x000D_ ,osa-miR3980a-3p_x000D_ ,osa-miR531a_x000D_ ,osa-miR166i-3p_x000D_ ,osa-miR3980a-3p_x000D_ ,osa-miR1861h_x000D_ ,osa-miR531b_x000D_ ,osa-miR531b_x000D_ ,osa-miR319a-3p.2-3p_x000D_ ,osa-miR164d_x000D_ ,osa-miR812n-3p_x000D_ ,osa-miR159a.1_x000D_ ,osa-miR3980a-3p_x000D_ ,osa-miR169a_x000D_ ,osa-miR1876_x000D_ ,os…
PRIMARY_METABOLIC_PROCESS	7728	GO:0044238 primary metabolic process, GOslim:biological_process	106	3.7e-17	3.38e-15	LOC_Os01g09200,LOC_Os01g49614,LOC_Os06g01304,LOC_Os05g25960,LOC_Os05g34460,LOC_Os05g51790,LOC_Os11g08410,LOC_Os05g37640,LOC_Os04g40970,LOC_Os02g07960,LOC_Os12g10740,LOC_Os03g44540,LOC_Os03g57660,LOC_Os03g60430,LOC_Os02g16040,LOC_Os06g43220,LOC_Os05g51150,LOC_Os07g13170,LOC_Os06g01610,LOC_Os04g55560,LOC_Os10g40100,LOC_Os03g39432,LOC_Os04g38720,LOC_Os05g51510,LOC_Os07g06470,LOC_Os08g17784,LOC_Os03g…	osa-miR528-3p_x000D_ ,osa-miR1425-5p_x000D_ ,osa-miR166a-5p_x000D_ ,osa-miR164d_x000D_ ,osa-miR166i-3p_x000D_ ,osa-miR1861h_x000D_ ,osa-miR531b_x000D_ ,osa-miR531b_x000D_ ,osa-miR164d_x000D_ ,osa-miR812n-3p_x000D_ ,osa-miR159a.1_x000D_ ,osa-miR169a_x000D_ ,osa-miR1876_x000D_ ,osa-miR172a_x000D_ ,osa-miR172a_x000D_ ,osa-miR394_x000D_ ,osa-miR172a_x000D_ ,osa-miR531b_x000D_ ,osa-miR172a_x000D_ ,osa…
MACROMOLECULE_METABOLIC_PROCESS	6374	GO:0043170 macromolecule metabolic process, GOslim:biological_process	93	1.59e-16	1.31e-14	LOC_Os01g09200,LOC_Os01g49614,LOC_Os06g01304,LOC_Os05g25960,LOC_Os05g34460,LOC_Os05g51790,LOC_Os11g08410,LOC_Os05g37640,LOC_Os04g40970,LOC_Os02g07960,LOC_Os12g10740,LOC_Os03g44540,LOC_Os03g57660,LOC_Os03g60430,LOC_Os02g16040,LOC_Os06g43220,LOC_Os05g51150,LOC_Os07g13170,LOC_Os06g01610,LOC_Os04g55560,LOC_Os10g40100,LOC_Os03g39432,LOC_Os04g38720,LOC_Os05g51510,LOC_Os07g06470,LOC_Os08g17784,LOC_Os03g…	osa-miR528-3p_x000D_ ,osa-miR1425-5p_x000D_ ,osa-miR166a-5p_x000D_ ,osa-miR164d_x000D_ ,osa-miR166i-3p_x000D_ ,osa-miR1861h_x000D_ ,osa-miR531b_x000D_ ,osa-miR531b_x000D_ ,osa-miR164d_x000D_ ,osa-miR812n-3p_x000D_ ,osa-miR159a.1_x000D_ ,osa-miR169a_x000D_ ,osa-miR1876_x000D_ ,osa-miR172a_x000D_ ,osa-miR172a_x000D_ ,osa-miR394_x000D_ ,osa-miR172a_x000D_ ,osa-miR531b_x000D_ ,osa-miR172a_x000D_ ,osa…
CELLULAR_METABOLIC_PROCESS	6576	GO:0044237 cellular metabolic process, GOslim:biological_process	93	1.08e-15	8.11e-14	LOC_Os01g09200,LOC_Os01g49614,LOC_Os06g01304,LOC_Os05g25960,LOC_Os01g52214,LOC_Os05g51790,LOC_Os11g08410,LOC_Os05g37640,LOC_Os04g40970,LOC_Os02g07960,LOC_Os12g10740,LOC_Os03g44540,LOC_Os03g60430,LOC_Os02g16040,LOC_Os06g43220,LOC_Os05g51150,LOC_Os07g13170,LOC_Os04g55560,LOC_Os10g40100,LOC_Os03g39432,LOC_Os04g38720,LOC_Os05g51510,LOC_Os07g06470,LOC_Os08g17784,LOC_Os03g48970,LOC_Os01g37760,LOC_Os05g…	osa-miR528-3p_x000D_ ,osa-miR1425-5p_x000D_ ,osa-miR166a-5p_x000D_ ,osa-miR164d_x000D_ ,osa-miR531a_x000D_ ,osa-miR1861h_x000D_ ,osa-miR531b_x000D_ ,osa-miR531b_x000D_ ,osa-miR164d_x000D_ ,osa-miR812n-3p_x000D_ ,osa-miR159a.1_x000D_ ,osa-miR169a_x000D_ ,osa-miR172a_x000D_ ,osa-miR172a_x000D_ ,osa-miR394_x000D_ ,osa-miR172a_x000D_ ,osa-miR172a_x000D_ ,osa-miR166h-5p_x000D_ ,osa-miR528-3p_x000D_ ,o…
CELLULAR_MACROMOLECULE_METABOLIC_PROCESS	5328	GO:0044260 cellular macromolecule metabolic process, GOslim:biological_process	84	9.4e-17	8.14e-15	LOC_Os01g09200,LOC_Os01g49614,LOC_Os06g01304,LOC_Os05g25960,LOC_Os05g51790,LOC_Os11g08410,LOC_Os05g37640,LOC_Os04g40970,LOC_Os02g07960,LOC_Os12g10740,LOC_Os03g44540,LOC_Os03g60430,LOC_Os02g16040,LOC_Os06g43220,LOC_Os05g51150,LOC_Os07g13170,LOC_Os04g55560,LOC_Os10g40100,LOC_Os03g39432,LOC_Os04g38720,LOC_Os05g51510,LOC_Os07g06470,LOC_Os08g17784,LOC_Os03g48970,LOC_Os07g41720,LOC_Os08g39630,LOC_Os09g…	osa-miR528-3p_x000D_ ,osa-miR1425-5p_x000D_ ,osa-miR166a-5p_x000D_ ,osa-miR164d_x000D_ ,osa-miR1861h_x000D_ ,osa-miR531b_x000D_ ,osa-miR531b_x000D_ ,osa-miR164d_x000D_ ,osa-miR812n-3p_x000D_ ,osa-miR159a.1_x000D_ ,osa-miR169a_x000D_ ,osa-miR172a_x000D_ ,osa-miR172a_x000D_ ,osa-miR394_x000D_ ,osa-miR172a_x000D_ ,osa-miR172a_x000D_ ,osa-miR166h-5p_x000D_ ,osa-miR528-3p_x000D_ ,osa-miR164d_x000D_ ,o…
NITROGEN_COMPOUND_METABOLIC_PROCESS	2897	GO:0006807 nitrogen compound metabolic process, GOslim:biological_process	56	1.12e-14	7.39e-13	LOC_Os05g25960,LOC_Os05g51790,LOC_Os11g08410,LOC_Os05g37640,LOC_Os04g40970,LOC_Os01g04250,LOC_Os03g44540,LOC_Os03g60430,LOC_Os06g43220,LOC_Os05g51150,LOC_Os07g13170,LOC_Os04g55560,LOC_Os03g39432,LOC_Os04g38720,LOC_Os07g06470,LOC_Os03g48970,LOC_Os01g37760,LOC_Os07g41720,LOC_Os08g39630,LOC_Os07g08420,LOC_Os11g03540,LOC_Os06g39960,LOC_Os06g40330,LOC_Os10g20990,LOC_Os06g23650,LOC_Os04g46384,LOC_Os05g…	osa-miR164d_x000D_ ,osa-miR1861h_x000D_ ,osa-miR531b_x000D_ ,osa-miR531b_x000D_ ,osa-miR164d_x000D_ ,osa-miR3980a-3p_x000D_ ,osa-miR169a_x000D_ ,osa-miR172a_x000D_ ,osa-miR172a_x000D_ ,osa-miR394_x000D_ ,osa-miR172a_x000D_ ,osa-miR172a_x000D_ ,osa-miR528-3p_x000D_ ,osa-miR164d_x000D_ ,osa-miR169a_x000D_ ,osa-miR169a_x000D_ ,osa-miR531b_x000D_ ,osa-miR169a_x000D_ ,osa-miR172a_x000D_ ,osa-miR5794_x…
BIOSYNTHETIC_PROCESS	3274	GO:0009058 biosynthetic process, GOslim:biological_process	55	4.76e-12	2.37e-10	LOC_Os05g25960,LOC_Os11g08410,LOC_Os05g37640,LOC_Os03g44540,LOC_Os03g60430,LOC_Os06g43220,LOC_Os05g51150,LOC_Os07g13170,LOC_Os04g55560,LOC_Os03g39432,LOC_Os04g38720,LOC_Os07g06470,LOC_Os08g17784,LOC_Os03g48970,LOC_Os07g41720,LOC_Os08g39630,LOC_Os07g08420,LOC_Os11g03540,LOC_Os06g39960,LOC_Os06g40330,LOC_Os10g20990,LOC_Os06g23650,LOC_Os04g46384,LOC_Os02g19970,LOC_Os05g03040,LOC_Os12g41680,LOC_Os06g…	osa-miR164d_x000D_ ,osa-miR531b_x000D_ ,osa-miR531b_x000D_ ,osa-miR169a_x000D_ ,osa-miR172a_x000D_ ,osa-miR172a_x000D_ ,osa-miR394_x000D_ ,osa-miR172a_x000D_ ,osa-miR172a_x000D_ ,osa-miR528-3p_x000D_ ,osa-miR164d_x000D_ ,osa-miR169a_x000D_ ,osa-miR164d_x000D_ ,osa-miR169a_x000D_ ,osa-miR169a_x000D_ ,osa-miR172a_x000D_ ,osa-miR5794_x000D_ ,osa-miR396e-5p_x000D_ ,osa-miR531b_x000D_ ,osa-miR159a.1_x…
MACROMOLECULE_BIOSYNTHETIC_PROCESS	2550	GO:0009059 macromolecule biosynthetic process, GOslim:biological_process	51	5.73e-14	3.25e-12	LOC_Os05g25960,LOC_Os11g08410,LOC_Os05g37640,LOC_Os03g44540,LOC_Os03g60430,LOC_Os06g43220,LOC_Os05g51150,LOC_Os07g13170,LOC_Os04g55560,LOC_Os03g39432,LOC_Os04g38720,LOC_Os07g06470,LOC_Os08g17784,LOC_Os03g48970,LOC_Os07g41720,LOC_Os08g39630,LOC_Os07g08420,LOC_Os11g03540,LOC_Os06g39960,LOC_Os06g40330,LOC_Os10g20990,LOC_Os06g23650,LOC_Os04g46384,LOC_Os05g03040,LOC_Os12g41680,LOC_Os06g47150,LOC_Os01g…	osa-miR164d_x000D_ ,osa-miR531b_x000D_ ,osa-miR531b_x000D_ ,osa-miR169a_x000D_ ,osa-miR172a_x000D_ ,osa-miR172a_x000D_ ,osa-miR394_x000D_ ,osa-miR172a_x000D_ ,osa-miR172a_x000D_ ,osa-miR528-3p_x000D_ ,osa-miR164d_x000D_ ,osa-miR169a_x000D_ ,osa-miR164d_x000D_ ,osa-miR169a_x000D_ ,osa-miR169a_x000D_ ,osa-miR172a_x000D_ ,osa-miR5794_x000D_ ,osa-miR396e-5p_x000D_ ,osa-miR531b_x000D_ ,osa-miR159a.1_x…
BIOLOGICAL_REGULATION	2100	GO:0065007 biological regulation, GOslim:biological_process	59	7.65e-23	4.2e-20	LOC_Os11g05540,LOC_Os05g25960,LOC_Os11g08410,LOC_Os05g37640,LOC_Os03g14260,LOC_Os03g44540,LOC_Os03g60430,LOC_Os02g16040,LOC_Os06g43220,LOC_Os05g51150,LOC_Os07g13170,LOC_Os04g55560,LOC_Os03g39432,LOC_Os04g38720,LOC_Os02g10750,LOC_Os07g06470,LOC_Os03g48970,LOC_Os07g41720,LOC_Os08g39630,LOC_Os09g25100,LOC_Os07g08420,LOC_Os11g03540,LOC_Os04g02690,LOC_Os06g39960,LOC_Os02g08140,LOC_Os06g40330,LOC_Os10g…	osa-miR159a.1_x000D_ ,osa-miR164d_x000D_ ,osa-miR531b_x000D_ ,osa-miR531b_x000D_ ,osa-miR166c-5p_x000D_ ,osa-miR169a_x000D_ ,osa-miR172a_x000D_ ,osa-miR172a_x000D_ ,osa-miR394_x000D_ ,osa-miR172a_x000D_ ,osa-miR172a_x000D_ ,osa-miR528-3p_x000D_ ,osa-miR164d_x000D_ ,osa-miR398b_x000D_ ,osa-miR169a_x000D_ ,osa-miR169a_x000D_ ,osa-miR169a_x000D_ ,osa-miR172a_x000D_ ,osa-miR398b_x000D_ ,osa-miR5794_x…
GENE_EXPRESSION	2459	GO:0010467 gene expression, GOslim:biological_process	52	3.65e-15	2.61e-13	LOC_Os05g25960,LOC_Os11g08410,LOC_Os05g37640,LOC_Os03g44540,LOC_Os03g60430,LOC_Os06g43220,LOC_Os05g51150,LOC_Os07g13170,LOC_Os04g55560,LOC_Os03g39432,LOC_Os04g38720,LOC_Os07g06470,LOC_Os08g17784,LOC_Os03g48970,LOC_Os07g41720,LOC_Os08g39630,LOC_Os07g08420,LOC_Os11g03540,LOC_Os06g39960,LOC_Os06g40330,LOC_Os10g20990,LOC_Os06g23650,LOC_Os04g46384,LOC_Os05g03040,LOC_Os12g41680,LOC_Os06g47150,LOC_Os01g…	osa-miR164d_x000D_ ,osa-miR531b_x000D_ ,osa-miR531b_x000D_ ,osa-miR169a_x000D_ ,osa-miR172a_x000D_ ,osa-miR172a_x000D_ ,osa-miR394_x000D_ ,osa-miR172a_x000D_ ,osa-miR172a_x000D_ ,osa-miR528-3p_x000D_ ,osa-miR164d_x000D_ ,osa-miR169a_x000D_ ,osa-miR164d_x000D_ ,osa-miR169a_x000D_ ,osa-miR169a_x000D_ ,osa-miR172a_x000D_ ,osa-miR5794_x000D_ ,osa-miR396e-5p_x000D_ ,osa-miR531b_x000D_ ,osa-miR159a.1_x…
RNA_BIOSYNTHETIC_PROCESS	808	GO:0032774 RNA biosynthetic process, GOslim:biological_process	29	3.54e-14	2.16e-12	LOC_Os11g08410,LOC_Os05g37640,LOC_Os03g44540,LOC_Os03g60430,LOC_Os06g43220,LOC_Os05g51150,LOC_Os07g13170,LOC_Os04g55560,LOC_Os07g06470,LOC_Os03g48970,LOC_Os07g41720,LOC_Os07g08420,LOC_Os11g03540,LOC_Os06g39960,LOC_Os05g03040,LOC_Os06g47150,LOC_Os01g32750,LOC_Os10g33960,LOC_Os03g43930,LOC_Os04g59430,LOC_Os12g42400,LOC_Os02g32140,LOC_Os12g03290,LOC_Os10g31864,LOC_Os10g33940,LOC_Os03g07880,LOC_Os12g…	osa-miR531b_x000D_ ,osa-miR531b_x000D_ ,osa-miR169a_x000D_ ,osa-miR172a_x000D_ ,osa-miR172a_x000D_ ,osa-miR394_x000D_ ,osa-miR172a_x000D_ ,osa-miR172a_x000D_ ,osa-miR169a_x000D_ ,osa-miR169a_x000D_ ,osa-miR169a_x000D_ ,osa-miR5794_x000D_ ,osa-miR396e-5p_x000D_ ,osa-miR531b_x000D_ ,osa-miR172a_x000D_ ,osa-miR160a-5p_x000D_ ,osa-miR396a-5p_x000D_ ,osa-miR166a-3p_x000D_ ,osa-miR166i-3p_x000D_ ,osa-m…
DNA-DEPENDENT_TRANSCRIPTION	806	GO:0006351 transcription, DNA-dependent, GOslim:biological_process	29	3.34e-14	2.11e-12	LOC_Os11g08410,LOC_Os05g37640,LOC_Os03g44540,LOC_Os03g60430,LOC_Os06g43220,LOC_Os05g51150,LOC_Os07g13170,LOC_Os04g55560,LOC_Os07g06470,LOC_Os03g48970,LOC_Os07g41720,LOC_Os07g08420,LOC_Os11g03540,LOC_Os06g39960,LOC_Os05g03040,LOC_Os06g47150,LOC_Os01g32750,LOC_Os10g33960,LOC_Os03g43930,LOC_Os04g59430,LOC_Os12g42400,LOC_Os02g32140,LOC_Os12g03290,LOC_Os10g31864,LOC_Os10g33940,LOC_Os03g07880,LOC_Os12g…	osa-miR531b_x000D_ ,osa-miR531b_x000D_ ,osa-miR169a_x000D_ ,osa-miR172a_x000D_ ,osa-miR172a_x000D_ ,osa-miR394_x000D_ ,osa-miR172a_x000D_ ,osa-miR172a_x000D_ ,osa-miR169a_x000D_ ,osa-miR169a_x000D_ ,osa-miR169a_x000D_ ,osa-miR5794_x000D_ ,osa-miR396e-5p_x000D_ ,osa-miR531b_x000D_ ,osa-miR172a_x000D_ ,osa-miR160a-5p_x000D_ ,osa-miR396a-5p_x000D_ ,osa-miR166a-3p_x000D_ ,osa-miR166i-3p_x000D_ ,osa-m…
Common
Description	No.Background	GO-ID	Input Numbers	p-value	FDR	Genes in test set	Target related significantly expressed miRNAs
METABOLIC_PROCESS	9541	GO:0008152 metabolic process, GOslim:biological_process	35	2.14e-06	3.37e-05	LOC_Os01g09200,LOC_Os05g25960,LOC_Os05g34460,LOC_Os12g41860,LOC_Os04g40970,LOC_Os12g10740,LOC_Os02g16040,LOC_Os03g39432,LOC_Os04g38720,LOC_Os04g46384,LOC_Os08g17784,LOC_Os05g51670,LOC_Os12g41680,LOC_Os02g08140,LOC_Os06g23650,LOC_Os06g40330,LOC_Os11g04800,LOC_Os12g03290,LOC_Os11g03540,LOC_Os02g01590,LOC_Os02g36880,LOC_Os01g32750,LOC_Os10g33960,LOC_Os03g43930,LOC_Os01g52640,LOC_Os01g12700,LOC_Os01g…	osa-miR528-3p_x000D_ ,osa-miR164d_x000D_ ,osa-miR166i-3p_x000D_ ,osa-miR166i-3p_x000D_ ,osa-miR164d_x000D_ ,osa-miR159a.1_x000D_ ,osa-miR528-3p_x000D_ ,osa-miR164d_x000D_ ,osa-miR159a.1_x000D_ ,osa-miR164d_x000D_ ,osa-miR396e-5p_x000D_ ,osa-miR164d_x000D_ ,osa-miR528-3p_x000D_ ,osa-miR164d_x000D_ ,osa-miR159a.1_x000D_ ,osa-miR396e-5p_x000D_ ,osa-miR396e-5p_x000D_ ,osa-miR159a.1_x000D_ ,osa-miR164…
PRIMARY_METABOLIC_PROCESS	7728	GO:0044238 primary metabolic process, GOslim:biological_process	35	1.17e-08	1.97e-07	LOC_Os01g09200,LOC_Os05g25960,LOC_Os05g34460,LOC_Os12g41860,LOC_Os04g40970,LOC_Os12g10740,LOC_Os02g16040,LOC_Os03g39432,LOC_Os04g38720,LOC_Os04g46384,LOC_Os08g17784,LOC_Os05g51670,LOC_Os12g41680,LOC_Os02g08140,LOC_Os06g23650,LOC_Os06g40330,LOC_Os11g04800,LOC_Os12g03290,LOC_Os11g03540,LOC_Os02g01590,LOC_Os02g36880,LOC_Os01g32750,LOC_Os10g33960,LOC_Os03g43930,LOC_Os01g52640,LOC_Os01g12700,LOC_Os01g…	osa-miR528-3p_x000D_ ,osa-miR164d_x000D_ ,osa-miR166i-3p_x000D_ ,osa-miR166i-3p_x000D_ ,osa-miR164d_x000D_ ,osa-miR159a.1_x000D_ ,osa-miR528-3p_x000D_ ,osa-miR164d_x000D_ ,osa-miR159a.1_x000D_ ,osa-miR164d_x000D_ ,osa-miR396e-5p_x000D_ ,osa-miR164d_x000D_ ,osa-miR528-3p_x000D_ ,osa-miR164d_x000D_ ,osa-miR159a.1_x000D_ ,osa-miR396e-5p_x000D_ ,osa-miR396e-5p_x000D_ ,osa-miR159a.1_x000D_ ,osa-miR164…
MACROMOLECULE_METABOLIC_PROCESS	6374	GO:0043170 macromolecule metabolic process, GOslim:biological_process	33	1.35e-09	2.47e-08	LOC_Os01g09200,LOC_Os05g25960,LOC_Os05g34460,LOC_Os12g41860,LOC_Os04g40970,LOC_Os12g10740,LOC_Os02g16040,LOC_Os03g39432,LOC_Os04g38720,LOC_Os04g46384,LOC_Os08g17784,LOC_Os12g41680,LOC_Os02g08140,LOC_Os06g23650,LOC_Os06g40330,LOC_Os11g04800,LOC_Os12g03290,LOC_Os11g03540,LOC_Os02g36880,LOC_Os01g32750,LOC_Os10g33960,LOC_Os03g43930,LOC_Os01g52640,LOC_Os01g12700,LOC_Os01g59660,LOC_Os06g46560,LOC_Os06g…	osa-miR528-3p_x000D_ ,osa-miR164d_x000D_ ,osa-miR166i-3p_x000D_ ,osa-miR166i-3p_x000D_ ,osa-miR164d_x000D_ ,osa-miR159a.1_x000D_ ,osa-miR528-3p_x000D_ ,osa-miR164d_x000D_ ,osa-miR159a.1_x000D_ ,osa-miR164d_x000D_ ,osa-miR164d_x000D_ ,osa-miR528-3p_x000D_ ,osa-miR164d_x000D_ ,osa-miR159a.1_x000D_ ,osa-miR396e-5p_x000D_ ,osa-miR396e-5p_x000D_ ,osa-miR164d_x000D_ ,osa-miR396a-5p_x000D_ ,osa-miR166i-…
CELLULAR_METABOLIC_PROCESS	6576	GO:0044237 cellular metabolic process, GOslim:biological_process	32	1.2e-08	1.97e-07	LOC_Os01g09200,LOC_Os05g25960,LOC_Os12g41860,LOC_Os04g40970,LOC_Os12g10740,LOC_Os02g16040,LOC_Os03g39432,LOC_Os04g38720,LOC_Os04g46384,LOC_Os08g17784,LOC_Os05g51670,LOC_Os12g41680,LOC_Os02g08140,LOC_Os06g23650,LOC_Os06g40330,LOC_Os12g03290,LOC_Os11g03540,LOC_Os02g36880,LOC_Os01g32750,LOC_Os10g33960,LOC_Os03g43930,LOC_Os01g52640,LOC_Os01g12700,LOC_Os01g59660,LOC_Os06g46560,LOC_Os06g46270,LOC_Os04g…	osa-miR528-3p_x000D_ ,osa-miR164d_x000D_ ,osa-miR166i-3p_x000D_ ,osa-miR164d_x000D_ ,osa-miR159a.1_x000D_ ,osa-miR528-3p_x000D_ ,osa-miR164d_x000D_ ,osa-miR159a.1_x000D_ ,osa-miR164d_x000D_ ,osa-miR396e-5p_x000D_ ,osa-miR164d_x000D_ ,osa-miR528-3p_x000D_ ,osa-miR164d_x000D_ ,osa-miR159a.1_x000D_ ,osa-miR396e-5p_x000D_ ,osa-miR396e-5p_x000D_ ,osa-miR164d_x000D_ ,osa-miR396a-5p_x000D_ ,osa-miR166i-…
CELLULAR_MACROMOLECULE_METABOLIC_PROCESS	5328	GO:0044260 cellular macromolecule metabolic process, GOslim:biological_process	31	3.12e-10	6.48e-09	LOC_Os01g09200,LOC_Os05g25960,LOC_Os12g41860,LOC_Os04g40970,LOC_Os12g10740,LOC_Os02g16040,LOC_Os03g39432,LOC_Os04g38720,LOC_Os04g46384,LOC_Os08g17784,LOC_Os12g41680,LOC_Os02g08140,LOC_Os06g23650,LOC_Os06g40330,LOC_Os12g03290,LOC_Os11g03540,LOC_Os02g36880,LOC_Os01g32750,LOC_Os10g33960,LOC_Os03g43930,LOC_Os01g52640,LOC_Os01g12700,LOC_Os01g59660,LOC_Os06g46560,LOC_Os06g46270,LOC_Os04g52040,LOC_Os04g…	osa-miR528-3p_x000D_ ,osa-miR164d_x000D_ ,osa-miR166i-3p_x000D_ ,osa-miR164d_x000D_ ,osa-miR159a.1_x000D_ ,osa-miR528-3p_x000D_ ,osa-miR164d_x000D_ ,osa-miR159a.1_x000D_ ,osa-miR164d_x000D_ ,osa-miR164d_x000D_ ,osa-miR528-3p_x000D_ ,osa-miR164d_x000D_ ,osa-miR159a.1_x000D_ ,osa-miR396e-5p_x000D_ ,osa-miR396e-5p_x000D_ ,osa-miR164d_x000D_ ,osa-miR396a-5p_x000D_ ,osa-miR166i-3p_x000D_ ,osa-miR166i-…
NITROGEN_COMPOUND_METABOLIC_PROCESS	2897	GO:0006807 nitrogen compound metabolic process, GOslim:biological_process	23	3.41e-10	6.77e-09	LOC_Os05g25960,LOC_Os12g41860,LOC_Os04g40970,LOC_Os03g39432,LOC_Os04g38720,LOC_Os04g46384,LOC_Os12g41680,LOC_Os06g23650,LOC_Os06g40330,LOC_Os12g03290,LOC_Os11g03540,LOC_Os02g36880,LOC_Os01g32750,LOC_Os10g33960,LOC_Os03g43930,LOC_Os01g12700,LOC_Os01g59660,LOC_Os06g46560,LOC_Os06g46270,LOC_Os03g38210,LOC_Os08g10080,LOC_Os03g01890,LOC_Os05g41166	osa-miR164d_x000D_ ,osa-miR166i-3p_x000D_ ,osa-miR164d_x000D_ ,osa-miR528-3p_x000D_ ,osa-miR164d_x000D_ ,osa-miR159a.1_x000D_ ,osa-miR164d_x000D_ ,osa-miR164d_x000D_ ,osa-miR159a.1_x000D_ ,osa-miR396e-5p_x000D_ ,osa-miR396e-5p_x000D_ ,osa-miR164d_x000D_ ,osa-miR396a-5p_x000D_ ,osa-miR166i-3p_x000D_ ,osa-miR166i-3p_x000D_ ,osa-miR159a.1_x000D_ ,osa-miR159a.1_x000D_ ,osa-miR159a.1_x000D_ ,osa-miR16…
BIOSYNTHETIC_PROCESS	3274	GO:0009058 biosynthetic process, GOslim:biological_process	24	6.34e-10	1.21e-08	LOC_Os05g25960,LOC_Os12g41860,LOC_Os03g39432,LOC_Os04g38720,LOC_Os04g46384,LOC_Os08g17784,LOC_Os12g41680,LOC_Os06g23650,LOC_Os06g40330,LOC_Os12g03290,LOC_Os11g03540,LOC_Os02g36880,LOC_Os01g32750,LOC_Os10g33960,LOC_Os03g43930,LOC_Os01g12700,LOC_Os01g59660,LOC_Os06g46560,LOC_Os06g46270,LOC_Os04g52040,LOC_Os03g38210,LOC_Os08g10080,LOC_Os03g01890,LOC_Os05g41166	osa-miR164d_x000D_ ,osa-miR166i-3p_x000D_ ,osa-miR528-3p_x000D_ ,osa-miR164d_x000D_ ,osa-miR159a.1_x000D_ ,osa-miR164d_x000D_ ,osa-miR164d_x000D_ ,osa-miR164d_x000D_ ,osa-miR159a.1_x000D_ ,osa-miR396e-5p_x000D_ ,osa-miR396e-5p_x000D_ ,osa-miR164d_x000D_ ,osa-miR396a-5p_x000D_ ,osa-miR166i-3p_x000D_ ,osa-miR166i-3p_x000D_ ,osa-miR159a.1_x000D_ ,osa-miR159a.1_x000D_ ,osa-miR159a.1_x000D_ ,osa-miR16…
MACROMOLECULE_BIOSYNTHETIC_PROCESS	2550	GO:0009059 macromolecule biosynthetic process, GOslim:biological_process	24	4e-12	1.02e-10	LOC_Os05g25960,LOC_Os12g41860,LOC_Os03g39432,LOC_Os04g38720,LOC_Os04g46384,LOC_Os08g17784,LOC_Os12g41680,LOC_Os06g23650,LOC_Os06g40330,LOC_Os12g03290,LOC_Os11g03540,LOC_Os02g36880,LOC_Os01g32750,LOC_Os10g33960,LOC_Os03g43930,LOC_Os01g12700,LOC_Os01g59660,LOC_Os06g46560,LOC_Os06g46270,LOC_Os04g52040,LOC_Os03g38210,LOC_Os08g10080,LOC_Os03g01890,LOC_Os05g41166	osa-miR164d_x000D_ ,osa-miR166i-3p_x000D_ ,osa-miR528-3p_x000D_ ,osa-miR164d_x000D_ ,osa-miR159a.1_x000D_ ,osa-miR164d_x000D_ ,osa-miR164d_x000D_ ,osa-miR164d_x000D_ ,osa-miR159a.1_x000D_ ,osa-miR396e-5p_x000D_ ,osa-miR396e-5p_x000D_ ,osa-miR164d_x000D_ ,osa-miR396a-5p_x000D_ ,osa-miR166i-3p_x000D_ ,osa-miR166i-3p_x000D_ ,osa-miR159a.1_x000D_ ,osa-miR159a.1_x000D_ ,osa-miR159a.1_x000D_ ,osa-miR16…
BIOLOGICAL_REGULATION	2100	GO:0065007 biological regulation, GOslim:biological_process	26	7.71e-16	1.76e-13	LOC_Os11g05540,LOC_Os05g25960,LOC_Os12g41860,LOC_Os02g16040,LOC_Os03g39432,LOC_Os04g38720,LOC_Os04g46384,LOC_Os12g41680,LOC_Os02g08140,LOC_Os06g23650,LOC_Os06g40330,LOC_Os12g03290,LOC_Os11g03540,LOC_Os02g36880,LOC_Os01g32750,LOC_Os10g33960,LOC_Os03g43930,LOC_Os01g12700,LOC_Os01g59660,LOC_Os06g46560,LOC_Os06g46270,LOC_Os03g38210,LOC_Os08g10080,LOC_Os03g01890,LOC_Os05g04220,LOC_Os05g41166	osa-miR159a.1_x000D_ ,osa-miR164d_x000D_ ,osa-miR166i-3p_x000D_ ,osa-miR528-3p_x000D_ ,osa-miR164d_x000D_ ,osa-miR159a.1_x000D_ ,osa-miR164d_x000D_ ,osa-miR528-3p_x000D_ ,osa-miR164d_x000D_ ,osa-miR159a.1_x000D_ ,osa-miR396e-5p_x000D_ ,osa-miR396e-5p_x000D_ ,osa-miR164d_x000D_ ,osa-miR396a-5p_x000D_ ,osa-miR166i-3p_x000D_ ,osa-miR166i-3p_x000D_ ,osa-miR159a.1_x000D_ ,osa-miR159a.1_x000D_ ,osa-miR…
GENE_EXPRESSION	2459	GO:0010467 gene expression, GOslim:biological_process	24	1.88e-12	5.38e-11	LOC_Os05g25960,LOC_Os12g41860,LOC_Os03g39432,LOC_Os04g38720,LOC_Os04g46384,LOC_Os08g17784,LOC_Os12g41680,LOC_Os06g23650,LOC_Os06g40330,LOC_Os12g03290,LOC_Os11g03540,LOC_Os02g36880,LOC_Os01g32750,LOC_Os10g33960,LOC_Os03g43930,LOC_Os01g12700,LOC_Os01g59660,LOC_Os06g46560,LOC_Os06g46270,LOC_Os04g52040,LOC_Os03g38210,LOC_Os08g10080,LOC_Os03g01890,LOC_Os05g41166	osa-miR164d_x000D_ ,osa-miR166i-3p_x000D_ ,osa-miR528-3p_x000D_ ,osa-miR164d_x000D_ ,osa-miR159a.1_x000D_ ,osa-miR164d_x000D_ ,osa-miR164d_x000D_ ,osa-miR164d_x000D_ ,osa-miR159a.1_x000D_ ,osa-miR396e-5p_x000D_ ,osa-miR396e-5p_x000D_ ,osa-miR164d_x000D_ ,osa-miR396a-5p_x000D_ ,osa-miR166i-3p_x000D_ ,osa-miR166i-3p_x000D_ ,osa-miR159a.1_x000D_ ,osa-miR159a.1_x000D_ ,osa-miR159a.1_x000D_ ,osa-miR16…
