# Supplementary material for: Integrating Small RNA Sequencing with QTL Mapping for Identification of miRNAs and Their Target Genes Associated with Heat Tolerance at the Flowering Stage in Rice
Source: Front Plant Sci. 2017 Jan 24;8:43. doi: 10.3389/fpls.2017.00043 (PMC5258760; doi:10.3389/fpls.2017.00043)
Supplement: Supplementary file 10 [file Table10.XLSX]

## Sheet: Sheet1
Table S10. PO enrichment analysis of the predicted targets of 102 DE miRNAs.
HJX
Description	No.Background	PO-ID	Input Numbers	p-value	FDR	Genes in test set	Target related significantly expressed miRNAs
SHOOT_SYSTEM	15789	PO:0009006 shoot system	109	6.79e-13	2.64e-11	LOC_Os01g32090,LOC_Os02g49850,LOC_Os01g64280,LOC_Os11g05540,LOC_Os05g38410,LOC_Os05g34460,LOC_Os06g04600,LOC_Os03g09070,LOC_Os04g58734,LOC_Os04g51190,LOC_Os01g62660,LOC_Os06g11490,LOC_Os08g17784,LOC_Os03g04660,LOC_Os06g03970,LOC_Os02g16040,LOC_Os12g14110,LOC_Os09g37520,LOC_Os12g41860,LOC_Os04g56740,LOC_Os07g46730,LOC_Os05g51240,LOC_Os01g62490,LOC_Os04g59610,LOC_Os06g49660,LOC_Os04g38720,LOC_Os06g…	osa-miR396c-5p_x000D_ ,osa-miR408-3p_x000D_ ,osa-miR396e-5p_x000D_ ,osa-miR159a.1_x000D_ ,osa-miR397b_x000D_ ,osa-miR166i-3p_x000D_ ,osa-miR396c-5p_x000D_ ,osa-miR393b-3p_x000D_ ,osa-miR393b-3p_x000D_ ,osa-miR396e-5p_x000D_ ,osa-miR164a_x000D_ ,osa-miR408-3p_x000D_ ,osa-miR164d_x000D_ ,osa-miR1427_x000D_ ,osa-miR390-5p_x000D_ ,osa-miR535-5p_x000D_ ,osa-miR167a-5p_x000D_ ,osa-miR166i-3p_x000D_ ,os…
INFLORESCENCE	16672	PO:0009049 inflorescence	117	9.21e-15	7.16e-13	LOC_Os02g45570,LOC_Os01g32090,LOC_Os02g49850,LOC_Os01g64280,LOC_Os11g05540,LOC_Os02g10100,LOC_Os05g34460,LOC_Os06g04600,LOC_Os03g09070,LOC_Os04g51190,LOC_Os06g11490,LOC_Os04g40970,LOC_Os04g45170,LOC_Os03g04660,LOC_Os06g03970,LOC_Os12g13130,LOC_Os02g16040,LOC_Os12g14110,LOC_Os10g35390,LOC_Os09g37520,LOC_Os12g41860,LOC_Os04g29680,LOC_Os04g56740,LOC_Os07g46730,LOC_Os01g62490,LOC_Os04g59610,LOC_Os02g…	osa-miR396e-5p_x000D_ ,osa-miR396c-5p_x000D_ ,osa-miR408-3p_x000D_ ,osa-miR396e-5p_x000D_ ,osa-miR159a.1_x000D_ ,osa-miR390-5p_x000D_ ,osa-miR166i-3p_x000D_ ,osa-miR396c-5p_x000D_ ,osa-miR393b-3p_x000D_ ,osa-miR396e-5p_x000D_ ,osa-miR408-3p_x000D_ ,osa-miR164a_x000D_ ,osa-miR390-5p_x000D_ ,osa-miR1427_x000D_ ,osa-miR390-5p_x000D_ ,osa-miR164d_x000D_ ,osa-miR535-5p_x000D_ ,osa-miR1427_x000D_ ,osa-…
VASCULAR_LEAF	13760	PO:0009025 vascular leaf	101	2.25e-13	1.17e-11	LOC_Os01g32090,LOC_Os02g49850,LOC_Os01g64280,LOC_Os11g05540,LOC_Os05g38410,LOC_Os05g34460,LOC_Os06g04600,LOC_Os03g09070,LOC_Os04g58734,LOC_Os04g51190,LOC_Os06g11490,LOC_Os03g04660,LOC_Os01g07590,LOC_Os12g13130,LOC_Os02g16040,LOC_Os12g14110,LOC_Os10g35390,LOC_Os04g29680,LOC_Os04g56740,LOC_Os07g46730,LOC_Os05g51240,LOC_Os01g62490,LOC_Os04g59610,LOC_Os02g08150,LOC_Os06g49660,LOC_Os04g38720,LOC_Os10g…	osa-miR396c-5p_x000D_ ,osa-miR408-3p_x000D_ ,osa-miR396e-5p_x000D_ ,osa-miR159a.1_x000D_ ,osa-miR397b_x000D_ ,osa-miR166i-3p_x000D_ ,osa-miR396c-5p_x000D_ ,osa-miR393b-3p_x000D_ ,osa-miR393b-3p_x000D_ ,osa-miR396e-5p_x000D_ ,osa-miR408-3p_x000D_ ,osa-miR1427_x000D_ ,osa-miR393b-3p_x000D_ ,osa-miR164d_x000D_ ,osa-miR535-5p_x000D_ ,osa-miR1427_x000D_ ,osa-miR396c-5p_x000D_ ,osa-miR2275c_x000D_ ,osa…
SEED	8413	PO:0009010 seed	60	4.42e-07	6.88e-06	LOC_Os01g32090,LOC_Os01g64280,LOC_Os05g38410,LOC_Os05g34460,LOC_Os04g51190,LOC_Os08g17784,LOC_Os03g04660,LOC_Os06g03970,LOC_Os02g16040,LOC_Os10g35390,LOC_Os04g56740,LOC_Os07g46730,LOC_Os04g38720,LOC_Os06g45820,LOC_Os04g29960,LOC_Os06g28060,LOC_Os05g32180,LOC_Os06g37150,LOC_Os11g19810,LOC_Os03g50160,LOC_Os06g40330,LOC_Os06g21820,LOC_Os02g01100,LOC_Os02g36880,LOC_Os01g63200,LOC_Os12g05260,LOC_Os01g…	osa-miR396c-5p_x000D_ ,osa-miR396e-5p_x000D_ ,osa-miR397b_x000D_ ,osa-miR166i-3p_x000D_ ,osa-miR396e-5p_x000D_ ,osa-miR164d_x000D_ ,osa-miR1427_x000D_ ,osa-miR390-5p_x000D_ ,osa-miR1427_x000D_ ,osa-miR396c-5p_x000D_ ,osa-miR2275c_x000D_ ,osa-miR164a_x000D_ ,osa-miR390-5p_x000D_ ,osa-miR390-5p_x000D_ ,osa-miR396a-5p_x000D_ ,osa-miR2275d_x000D_ ,osa-miR528-5p_x000D_ ,osa-miR396a-5p_x000D_ ,osa-miR4…
ROOT	12268	PO:0009005 root	88	9.31e-11	2.41e-09	LOC_Os01g32090,LOC_Os02g49850,LOC_Os01g64280,LOC_Os11g05540,LOC_Os06g04600,LOC_Os04g51190,LOC_Os06g11490,LOC_Os03g04660,LOC_Os06g03970,LOC_Os02g16040,LOC_Os12g14110,LOC_Os10g35390,LOC_Os09g37520,LOC_Os12g41860,LOC_Os04g56740,LOC_Os08g42840,LOC_Os01g62490,LOC_Os04g59610,LOC_Os02g08150,LOC_Os06g49660,LOC_Os04g38720,LOC_Os04g46384,LOC_Os03g63390,LOC_Os06g45820,LOC_Os05g51670,LOC_Os11g35030,LOC_Os12g…	osa-miR396c-5p_x000D_ ,osa-miR408-3p_x000D_ ,osa-miR396e-5p_x000D_ ,osa-miR159a.1_x000D_ ,osa-miR396c-5p_x000D_ ,osa-miR396e-5p_x000D_ ,osa-miR408-3p_x000D_ ,osa-miR1427_x000D_ ,osa-miR390-5p_x000D_ ,osa-miR535-5p_x000D_ ,osa-miR1427_x000D_ ,osa-miR167a-5p_x000D_ ,osa-miR166i-3p_x000D_ ,osa-miR396c-5p_x000D_ ,osa-miR390-5p_x000D_ ,osa-miR397b_x000D_ ,osa-miR164a_x000D_ ,osa-miR408-3p_x000D_ ,osa-…
ADULT_VASCULAR_LEAF	3908	PO:0006340 adult vascular leaf	37	2.12e-07	4.11e-06	LOC_Os01g64280,LOC_Os11g05540,LOC_Os04g58734,LOC_Os10g35390,LOC_Os04g56740,LOC_Os05g51240,LOC_Os02g08150,LOC_Os06g49660,LOC_Os06g45820,LOC_Os06g28060,LOC_Os12g15680,LOC_Os06g37150,LOC_Os11g19810,LOC_Os02g01100,LOC_Os09g17630,LOC_Os07g46370,LOC_Os03g04410,LOC_Os06g03830,LOC_Os12g10740,LOC_Os04g32560,LOC_Os03g13380,LOC_Os01g63290,LOC_Os08g37670,LOC_Os01g63190,LOC_Os03g07080,LOC_Os02g09960,LOC_Os04g…	osa-miR396e-5p_x000D_ ,osa-miR159a.1_x000D_ ,osa-miR393b-3p_x000D_ ,osa-miR1427_x000D_ ,osa-miR396c-5p_x000D_ ,osa-miR164d_x000D_ ,osa-miR408-3p_x000D_ ,osa-miR164a_x000D_ ,osa-miR390-5p_x000D_ ,osa-miR396a-5p_x000D_ ,osa-miR397b_x000D_ ,osa-miR528-5p_x000D_ ,osa-miR396a-5p_x000D_ ,osa-miR393b-3p_x000D_ ,osa-miR2275d_x000D_ ,osa-miR396c-5p_x000D_ ,osa-miR397b_x000D_ ,osa-miR167a-5p_x000D_ ,osa-mi…
COTYLEDON	5588	PO:0020030 cotyledon	47	1.19e-07	2.65e-06	LOC_Os01g32090,LOC_Os01g64280,LOC_Os05g38410,LOC_Os06g11490,LOC_Os04g45170,LOC_Os03g04660,LOC_Os02g16040,LOC_Os10g35390,LOC_Os09g37520,LOC_Os02g08150,LOC_Os06g49660,LOC_Os06g45820,LOC_Os04g29960,LOC_Os05g51670,LOC_Os12g34796,LOC_Os06g28060,LOC_Os09g37700,LOC_Os02g08140,LOC_Os03g50160,LOC_Os02g01100,LOC_Os02g36880,LOC_Os12g05260,LOC_Os11g31980,LOC_Os05g46450,LOC_Os07g19444,LOC_Os07g46370,LOC_Os03g…	osa-miR396c-5p_x000D_ ,osa-miR396e-5p_x000D_ ,osa-miR397b_x000D_ ,osa-miR408-3p_x000D_ ,osa-miR390-5p_x000D_ ,osa-miR1427_x000D_ ,osa-miR1427_x000D_ ,osa-miR167a-5p_x000D_ ,osa-miR408-3p_x000D_ ,osa-miR164a_x000D_ ,osa-miR390-5p_x000D_ ,osa-miR390-5p_x000D_ ,osa-miR396e-5p_x000D_ ,osa-miR396a-5p_x000D_ ,osa-miR164a_x000D_ ,osa-miR528-3p_x000D_ ,osa-miR408-3p_x000D_ ,osa-miR393b-3p_x000D_ ,osa-miR…
GXN
Description	No.Background	PO-ID	Input Numbers	p-value	FDR	Genes in test set	Target related significantly expressed miRNAs
SHOOT_SYSTEM	15789	PO:0009006 shoot system	176	4.22e-21	2.85e-19	LOC_Os01g49614,LOC_Os09g36600,LOC_Os06g01304,LOC_Os04g48290,LOC_Os11g05540,LOC_Os01g52120,LOC_Os05g38410,LOC_Os01g52214,LOC_Os05g34460,LOC_Os05g51790,LOC_Os04g51190,LOC_Os03g57070,LOC_Os07g45120,LOC_Os10g38060,LOC_Os03g14260,LOC_Os04g43910,LOC_Os08g42210,LOC_Os05g02990,LOC_Os02g07960,LOC_Os05g23670,LOC_Os12g10740,LOC_Os02g13270,LOC_Os03g44540,LOC_Os03g57660,LOC_Os02g16040,LOC_Os06g43220,LOC_Os12g…	osa-miR166a-5p_x000D_ ,osa-miR531b_x000D_ ,osa-miR169j_x000D_ ,osa-miR319b_x000D_ ,osa-miR3980a-3p_x000D_ ,osa-miR166a-5p_x000D_ ,osa-miR167i-3p_x000D_ ,osa-miR166a-5p_x000D_ ,osa-miR167i-5p_x000D_ ,osa-miR169j_x000D_ ,osa-miR160f-5p_x000D_ ,osa-miR159a.1_x000D_ ,osa-miR815b_x000D_ ,osa-miR3980a-3p_x000D_ ,osa-miR396b-5p_x000D_ ,osa-miR319a-3p.2-3p_x000D_ ,osa-miR169r-5p_x000D_ ,osa-miR167e-5p_x0…
INFLORESCENCE	16672	PO:0009049 inflorescence	181	1.26e-20	5.67e-19	LOC_Os02g45570,LOC_Os09g36600,LOC_Os06g01304,LOC_Os04g48290,LOC_Os11g05540,LOC_Os03g12270,LOC_Os01g52214,LOC_Os05g34460,LOC_Os05g51790,LOC_Os11g10870,LOC_Os04g51190,LOC_Os07g45120,LOC_Os10g38060,LOC_Os04g40970,LOC_Os03g14260,LOC_Os04g43910,LOC_Os08g42210,LOC_Os05g02990,LOC_Os02g07960,LOC_Os05g23670,LOC_Os12g10740,LOC_Os02g13270,LOC_Os03g44540,LOC_Os03g60430,LOC_Os12g13130,LOC_Os11g35030,LOC_Os02g…	osa-miR166e-3p_x000D_ ,osa-miR531b_x000D_ ,osa-miR169j_x000D_ ,osa-miR319b_x000D_ ,osa-miR3980a-3p_x000D_ ,osa-miR396b-5p_x000D_ ,osa-miR166a-5p_x000D_ ,osa-miR167i-5p_x000D_ ,osa-miR169j_x000D_ ,osa-miR3980b-3p_x000D_ ,osa-miR160f-5p_x000D_ ,osa-miR815b_x000D_ ,osa-miR3980a-3p_x000D_ ,osa-miR159b_x000D_ ,osa-miR396b-5p_x000D_ ,osa-miR319a-3p.2-3p_x000D_ ,osa-miR169r-5p_x000D_ ,osa-miR167e-5p_x00…
VASCULAR_LEAF	13760	PO:0009025 vascular leaf	157	4.83e-19	1.63e-17	LOC_Os01g49614,LOC_Os09g36600,LOC_Os06g01304,LOC_Os04g48290,LOC_Os11g05540,LOC_Os05g38410,LOC_Os01g52214,LOC_Os05g34460,LOC_Os05g51790,LOC_Os11g10870,LOC_Os04g51190,LOC_Os03g57070,LOC_Os10g38060,LOC_Os03g14260,LOC_Os04g43910,LOC_Os08g42210,LOC_Os05g02990,LOC_Os02g07960,LOC_Os05g23670,LOC_Os12g10740,LOC_Os03g44540,LOC_Os03g57660,LOC_Os12g13130,LOC_Os02g16040,LOC_Os10g35240,LOC_Os12g19530,LOC_Os05g…	osa-miR1425-5p_x000D_ ,osa-miR531a_x000D_ ,osa-miR166a-5p_x000D_ ,osa-miR166a-3p_x000D_ ,osa-miR159a.1_x000D_ ,osa-miR397b_x000D_ ,osa-miR531a_x000D_ ,osa-miR166i-3p_x000D_ ,osa-miR1861h_x000D_ ,osa-miR5825_x000D_ ,osa-miR396e-5p_x000D_ ,osa-miR172a_x000D_ ,osa-miR319a-3p.2-3p_x000D_ ,osa-miR166c-5p_x000D_ ,osa-miR160a-5p_x000D_ ,osa-miR167e-3p_x000D_ ,osa-miR815b_x000D_ ,osa-miR812n-3p_x000D_ ,o…
SEED	8413	PO:0009010 seed	99	7.63e-12	1.29e-10	LOC_Os01g49614,LOC_Os09g36600,LOC_Os06g01304,LOC_Os03g12270,LOC_Os05g38410,LOC_Os01g52214,LOC_Os05g34460,LOC_Os04g51190,LOC_Os03g57070,LOC_Os07g45120,LOC_Os10g38060,LOC_Os03g14260,LOC_Os04g43910,LOC_Os08g42210,LOC_Os05g02990,LOC_Os05g23670,LOC_Os12g10740,LOC_Os02g16040,LOC_Os10g35240,LOC_Os01g42520,LOC_Os10g26730,LOC_Os06g49700,LOC_Os07g41090,LOC_Os02g49240,LOC_Os04g38720,LOC_Os08g17784,LOC_Os08g…	osa-miR1425-5p_x000D_ ,osa-miR531a_x000D_ ,osa-miR166a-5p_x000D_ ,osa-miR3980a-3p_x000D_ ,osa-miR397b_x000D_ ,osa-miR531a_x000D_ ,osa-miR166i-3p_x000D_ ,osa-miR396e-5p_x000D_ ,osa-miR172a_x000D_ ,osa-miR3980a-3p_x000D_ ,osa-miR319a-3p.2-3p_x000D_ ,osa-miR166c-5p_x000D_ ,osa-miR160a-5p_x000D_ ,osa-miR167e-3p_x000D_ ,osa-miR815b_x000D_ ,osa-miR5145_x000D_ ,osa-miR159a.1_x000D_ ,osa-miR1425-5p_x000D…
ROOT	12268	PO:0009005 root	133	1.06e-13	2.38e-12	LOC_Os01g49614,LOC_Os09g36600,LOC_Os06g01304,LOC_Os04g48290,LOC_Os11g05540,LOC_Os01g52214,LOC_Os05g51790,LOC_Os04g51190,LOC_Os10g38060,LOC_Os03g14260,LOC_Os04g43910,LOC_Os08g42210,LOC_Os05g02990,LOC_Os12g10740,LOC_Os03g57660,LOC_Os11g35030,LOC_Os02g16040,LOC_Os06g43220,LOC_Os07g13170,LOC_Os01g42520,LOC_Os01g62490,LOC_Os10g26730,LOC_Os06g49700,LOC_Os07g41090,LOC_Os04g55560,LOC_Os02g49240,LOC_Os04g…	osa-miR1425-5p_x000D_ ,osa-miR531a_x000D_ ,osa-miR166a-5p_x000D_ ,osa-miR166a-3p_x000D_ ,osa-miR159a.1_x000D_ ,osa-miR531a_x000D_ ,osa-miR1861h_x000D_ ,osa-miR396e-5p_x000D_ ,osa-miR319a-3p.2-3p_x000D_ ,osa-miR166c-5p_x000D_ ,osa-miR160a-5p_x000D_ ,osa-miR167e-3p_x000D_ ,osa-miR815b_x000D_ ,osa-miR159a.1_x000D_ ,osa-miR1876_x000D_ ,osa-miR167e-3p_x000D_ ,osa-miR172a_x000D_ ,osa-miR172a_x000D_ ,os…
ADULT_VASCULAR_LEAF	3908	PO:0006340 adult vascular leaf	47	3.76e-06	4.62e-05	LOC_Os01g49614,LOC_Os09g36600,LOC_Os06g01304,LOC_Os11g05540,LOC_Os05g51790,LOC_Os08g42210,LOC_Os05g02990,LOC_Os12g10740,LOC_Os12g19530,LOC_Os04g55560,LOC_Os02g49240,LOC_Os10g40100,LOC_Os08g34740,LOC_Os02g34560,LOC_Os01g37760,LOC_Os08g39630,LOC_Os03g07920,LOC_Os04g15920,LOC_Os06g49500,LOC_Os11g19810,LOC_Os07g25730,LOC_Os07g35350,LOC_Os03g52630,LOC_Os10g07229,LOC_Os01g64280,LOC_Os03g04410,LOC_Os05g…	osa-miR1425-5p_x000D_ ,osa-miR531a_x000D_ ,osa-miR166a-5p_x000D_ ,osa-miR159a.1_x000D_ ,osa-miR1861h_x000D_ ,osa-miR167e-3p_x000D_ ,osa-miR815b_x000D_ ,osa-miR159a.1_x000D_ ,osa-miR531b_x000D_ ,osa-miR172a_x000D_ ,osa-miR160b-3p_x000D_ ,osa-miR166h-5p_x000D_ ,osa-miR166e-3p_x000D_ ,osa-miR166e-3p_x000D_ ,osa-miR531b_x000D_ ,osa-miR172a_x000D_ ,osa-miR815b_x000D_ ,osa-miR3980a-3p_x000D_ ,osa-miR17…
FLOWER	9509	PO:0009046 flower	112	1.42e-13	2.73e-12	LOC_Os09g36600,LOC_Os06g01304,LOC_Os11g05540,LOC_Os05g51790,LOC_Os07g45120,LOC_Os10g38060,LOC_Os03g14260,LOC_Os04g43910,LOC_Os05g02990,LOC_Os02g07960,LOC_Os12g10740,LOC_Os02g13270,LOC_Os03g60430,LOC_Os12g13130,LOC_Os02g16040,LOC_Os12g19530,LOC_Os05g51150,LOC_Os01g42520,LOC_Os06g49700,LOC_Os07g41090,LOC_Os04g55560,LOC_Os02g49240,LOC_Os04g38720,LOC_Os05g51510,LOC_Os08g34740,LOC_Os02g34560,LOC_Os03g…	osa-miR531a_x000D_ ,osa-miR166a-5p_x000D_ ,osa-miR159a.1_x000D_ ,osa-miR1861h_x000D_ ,osa-miR3980a-3p_x000D_ ,osa-miR319a-3p.2-3p_x000D_ ,osa-miR166c-5p_x000D_ ,osa-miR160a-5p_x000D_ ,osa-miR815b_x000D_ ,osa-miR812n-3p_x000D_ ,osa-miR159a.1_x000D_ ,osa-miR396a-3p_x000D_ ,osa-miR172a_x000D_ ,osa-miR164d_x000D_ ,osa-miR531b_x000D_ ,osa-miR394_x000D_ ,osa-miR166a-5p_x000D_ ,osa-miR172a_x000D_ ,osa-m…
GYNOECIUM	7758	PO:0009062 gynoecium	77	3.42e-06	4.61e-05	LOC_Os09g36600,LOC_Os11g05540,LOC_Os01g52214,LOC_Os05g51790,LOC_Os04g51190,LOC_Os07g45120,LOC_Os10g38060,LOC_Os04g40970,LOC_Os03g14260,LOC_Os04g43910,LOC_Os02g13270,LOC_Os12g13130,LOC_Os06g43220,LOC_Os01g42520,LOC_Os06g49700,LOC_Os07g41090,LOC_Os04g38720,LOC_Os06g49310,LOC_Os02g34560,LOC_Os03g48970,LOC_Os01g37760,LOC_Os05g51670,LOC_Os07g08420,LOC_Os06g49500,LOC_Os02g53620,LOC_Os07g25730,LOC_Os06g…	osa-miR531a_x000D_ ,osa-miR159a.1_x000D_ ,osa-miR531a_x000D_ ,osa-miR1861h_x000D_ ,osa-miR396e-5p_x000D_ ,osa-miR3980a-3p_x000D_ ,osa-miR319a-3p.2-3p_x000D_ ,osa-miR164d_x000D_ ,osa-miR166c-5p_x000D_ ,osa-miR160a-5p_x000D_ ,osa-miR396a-3p_x000D_ ,osa-miR164d_x000D_ ,osa-miR172a_x000D_ ,osa-miR166a-5p_x000D_ ,osa-miR172a_x000D_ ,osa-miR1876_x000D_ ,osa-miR164d_x000D_ ,osa-miR172a_x000D_ ,osa-miR16…
Common
Description	No.Background	PO-ID	Input Numbers	p-value	FDR	Genes in test set	Target related significantly expressed miRNAs
SHOOT_SYSTEM	15789	PO:0009006 shoot system	49	8.11e-07	1.93e-05	LOC_Os06g02560,LOC_Os11g05540,LOC_Os05g38410,LOC_Os05g34460,LOC_Os12g41860,LOC_Os04g51190,LOC_Os12g10740,LOC_Os02g16040,LOC_Os05g38420,LOC_Os05g51240,LOC_Os01g62490,LOC_Os06g49660,LOC_Os04g38720,LOC_Os08g17784,LOC_Os05g51670,LOC_Os12g41680,LOC_Os06g28060,LOC_Os02g08140,LOC_Os12g15680,LOC_Os11g19810,LOC_Os08g41690,LOC_Os01g25330,LOC_Os02g01590,LOC_Os01g64280,LOC_Os02g36880,LOC_Os12g05260,LOC_Os10g…	osa-miR396e-5p_x000D_ ,osa-miR159a.1_x000D_ ,osa-miR397b_x000D_ ,osa-miR166i-3p_x000D_ ,osa-miR166i-3p_x000D_ ,osa-miR396e-5p_x000D_ ,osa-miR159a.1_x000D_ ,osa-miR397b_x000D_ ,osa-miR164d_x000D_ ,osa-miR397b_x000D_ ,osa-miR164d_x000D_ ,osa-miR164d_x000D_ ,osa-miR164d_x000D_ ,osa-miR396e-5p_x000D_ ,osa-miR164d_x000D_ ,osa-miR396a-5p_x000D_ ,osa-miR528-3p_x000D_ ,osa-miR397b_x000D_ ,osa-miR396a-5p_…
INFLORESCENCE	16672	PO:0009049 inflorescence	55	6.73e-09	3.21e-07	LOC_Os02g45570,LOC_Os06g02560,LOC_Os11g05540,LOC_Os05g34460,LOC_Os12g41860,LOC_Os04g51190,LOC_Os04g40970,LOC_Os12g10740,LOC_Os12g13130,LOC_Os02g16040,LOC_Os01g62490,LOC_Os03g39432,LOC_Os06g49660,LOC_Os04g38720,LOC_Os05g51670,LOC_Os12g41680,LOC_Os06g28060,LOC_Os12g15680,LOC_Os11g19810,LOC_Os06g23650,LOC_Os03g44835,LOC_Os06g40330,LOC_Os01g25330,LOC_Os02g01590,LOC_Os01g64280,LOC_Os02g36880,LOC_Os12g…	osa-miR396e-5p_x000D_ ,osa-miR396e-5p_x000D_ ,osa-miR159a.1_x000D_ ,osa-miR166i-3p_x000D_ ,osa-miR166i-3p_x000D_ ,osa-miR396e-5p_x000D_ ,osa-miR164d_x000D_ ,osa-miR159a.1_x000D_ ,osa-miR164d_x000D_ ,osa-miR397b_x000D_ ,osa-miR528-3p_x000D_ ,osa-miR164d_x000D_ ,osa-miR164d_x000D_ ,osa-miR396e-5p_x000D_ ,osa-miR164d_x000D_ ,osa-miR396a-5p_x000D_ ,osa-miR397b_x000D_ ,osa-miR396a-5p_x000D_ ,osa-miR16…
VASCULAR_LEAF	13760	PO:0009025 vascular leaf	45	7.71e-07	1.93e-05	LOC_Os11g05540,LOC_Os05g38410,LOC_Os05g34460,LOC_Os04g51190,LOC_Os12g10740,LOC_Os12g13130,LOC_Os02g16040,LOC_Os05g38420,LOC_Os05g51240,LOC_Os01g62490,LOC_Os06g49660,LOC_Os04g38720,LOC_Os05g51670,LOC_Os12g41680,LOC_Os06g28060,LOC_Os02g08140,LOC_Os12g15680,LOC_Os11g19810,LOC_Os12g03290,LOC_Os01g25330,LOC_Os02g01590,LOC_Os01g64280,LOC_Os02g36880,LOC_Os12g05260,LOC_Os10g33960,LOC_Os03g04410,LOC_Os03g…	osa-miR159a.1_x000D_ ,osa-miR397b_x000D_ ,osa-miR166i-3p_x000D_ ,osa-miR396e-5p_x000D_ ,osa-miR159a.1_x000D_ ,osa-miR164d_x000D_ ,osa-miR397b_x000D_ ,osa-miR164d_x000D_ ,osa-miR397b_x000D_ ,osa-miR164d_x000D_ ,osa-miR164d_x000D_ ,osa-miR396e-5p_x000D_ ,osa-miR164d_x000D_ ,osa-miR396a-5p_x000D_ ,osa-miR528-3p_x000D_ ,osa-miR397b_x000D_ ,osa-miR396a-5p_x000D_ ,osa-miR396e-5p_x000D_ ,osa-miR396e-5p_…
SEED	8413	PO:0009010 seed	30	2.77e-05	0.000529	LOC_Os05g38410,LOC_Os05g34460,LOC_Os04g51190,LOC_Os12g10740,LOC_Os02g16040,LOC_Os05g38420,LOC_Os04g38720,LOC_Os08g17784,LOC_Os06g28060,LOC_Os11g19810,LOC_Os06g40330,LOC_Os01g64280,LOC_Os02g36880,LOC_Os01g63200,LOC_Os12g05260,LOC_Os03g04410,LOC_Os06g21820,LOC_Os08g40230,LOC_Os02g18690,LOC_Os11g48060,LOC_Os06g46270,LOC_Os02g47280,LOC_Os03g16610,LOC_Os04g52040,LOC_Os04g59540,LOC_Os10g05230,LOC_Os09g…	osa-miR397b_x000D_ ,osa-miR166i-3p_x000D_ ,osa-miR396e-5p_x000D_ ,osa-miR159a.1_x000D_ ,osa-miR397b_x000D_ ,osa-miR164d_x000D_ ,osa-miR164d_x000D_ ,osa-miR396a-5p_x000D_ ,osa-miR396a-5p_x000D_ ,osa-miR159a.1_x000D_ ,osa-miR396e-5p_x000D_ ,osa-miR164d_x000D_ ,osa-miR397b_x000D_ ,osa-miR164d_x000D_ ,osa-miR397b_x000D_ ,osa-miR528-3p_x000D_ ,osa-miR396a-5p_x000D_ ,osa-miR164d_x000D_ ,osa-miR397b_x00…
ROOT	12268	PO:0009005 root	38	3.72e-05	0.000592	LOC_Os11g05540,LOC_Os12g41860,LOC_Os04g51190,LOC_Os12g10740,LOC_Os02g16040,LOC_Os01g62490,LOC_Os06g49660,LOC_Os04g38720,LOC_Os04g46384,LOC_Os05g51670,LOC_Os12g41680,LOC_Os06g28060,LOC_Os12g15680,LOC_Os11g19810,LOC_Os06g40330,LOC_Os12g03290,LOC_Os02g01590,LOC_Os01g64280,LOC_Os02g36880,LOC_Os01g63200,LOC_Os12g05260,LOC_Os03g04410,LOC_Os03g43930,LOC_Os06g21820,LOC_Os01g52640,LOC_Os08g40230,LOC_Os11g…	osa-miR159a.1_x000D_ ,osa-miR166i-3p_x000D_ ,osa-miR396e-5p_x000D_ ,osa-miR159a.1_x000D_ ,osa-miR397b_x000D_ ,osa-miR164d_x000D_ ,osa-miR164d_x000D_ ,osa-miR159a.1_x000D_ ,osa-miR396e-5p_x000D_ ,osa-miR164d_x000D_ ,osa-miR396a-5p_x000D_ ,osa-miR397b_x000D_ ,osa-miR396a-5p_x000D_ ,osa-miR159a.1_x000D_ ,osa-miR396e-5p_x000D_ ,osa-miR159a.1_x000D_ ,osa-miR396e-5p_x000D_ ,osa-miR164d_x000D_ ,osa-miR3…
